# Supplementary material for: (E)-N′-[1-(Thio­phen-2-yl)ethyl­idene]isonicotinohydrazide
Source: Acta Crystallogr Sect E Struct Rep Online. 2012 Sep 22;68(Pt 10):o2972. doi: 10.1107/S1600536812039426 (PMC3470339; doi:10.1107/S1600536812039426)
Supplement: Supplementary file 2 [file e-68-o2972-Isup2.hkl]

# 
# h,k,l, Fc-squared, Fo-squared, sigma(Fo-squared) and status flag 
# 
data_I
_shelx_title ' 103 in P-1' 
_shelx_refln_list_code          4 
_shelx_F_calc_maximum      110.50 
_exptl_crystal_F_000       256.00 
_reflns_d_resolution_high  0.7828 
 
loop_ 
 _symmetry_equiv_pos_as_xyz 
 'x, y, z' 
 '-x, -y, -z' 
 
_cell_length_a     3.9466 
_cell_length_b    10.5956 
_cell_length_c    14.3647 
_cell_angle_alpha  74.656 
_cell_angle_beta   82.595 
_cell_angle_gamma  79.426 
 
_shelx_F_squared_multiplier     1.000 
 
loop_ 
 _refln_index_h 
 _refln_index_k 
 _refln_index_l 
 _refln_F_squared_calc 
 _refln_F_squared_meas 
 _refln_F_squared_sigma 
 _refln_observed_status 
   1   0   0     1191.56     1284.51     23.72 o 
   2   0   0      125.72      128.57      1.76 o 
   3   0   0        4.14        4.56      0.56 o 
   4   0   0        0.12        0.12      0.26 o 
  -4   1   0        2.23        0.93      0.27 o 
  -3   1   0      181.06      177.94      2.21 o 
  -2   1   0      123.83       99.53      1.15 o 
  -1   1   0      741.20      817.45      7.00 o 
   1   1   0     1256.29     1356.30     37.16 o 
   2   1   0      165.06      159.13      4.89 o 
   3   1   0       48.54       40.95      2.12 o 
   4   1   0        0.58        1.32      0.80 o 
  -4   2   0        8.96        8.52      0.53 o 
  -3   2   0        8.81        8.44      0.48 o 
  -2   2   0      196.22      191.36      1.95 o 
  -1   2   0     1327.37     1342.68     12.65 o 
   0   2   0      933.97      992.83      7.52 o 
   1   2   0     3577.12     3527.65     28.58 o 
   2   2   0      210.18      208.08      3.92 o 
   3   2   0       51.70       42.08      2.13 o 
   4   2   0        1.91        2.17      0.83 o 
  -4   3   0        4.48        5.09      0.52 o 
  -3   3   0       33.60       32.69      0.66 o 
  -2   3   0      304.91      323.23      3.46 o 
  -1   3   0      269.53      250.96      2.47 o 
   0   3   0        2.35        2.27      0.13 o 
   1   3   0      147.68      173.46      1.59 o 
   2   3   0      446.87      451.00      5.43 o 
   3   3   0       11.86       14.80      0.35 o 
   4   3   0        5.77        6.12      1.08 o 
  -4   4   0        3.77        5.00      0.56 o 
  -3   4   0      189.96      194.21      2.89 o 
  -2   4   0       24.98       22.55      0.44 o 
  -1   4   0      412.37      417.04      3.56 o 
   0   4   0       74.24       76.65      0.74 o 
   1   4   0       38.71       50.74      0.63 o 
   2   4   0      469.54      472.41      4.48 o 
   3   4   0        0.03       -0.08      0.15 o 
   4   4   0        1.01        1.28      0.21 o 
  -4   5   0       15.53       16.03      0.91 o 
  -3   5   0        6.65        6.23      0.46 o 
  -2   5   0       80.52       81.66      1.14 o 
  -1   5   0        6.91        7.40      0.25 o 
   0   5   0        5.74       10.33      0.32 o 
   1   5   0      792.46      872.93      9.89 o 
   2   5   0       24.66       27.40      0.47 o 
   3   5   0      302.06      305.31      3.57 o 
   4   5   0       21.27       19.93      0.71 o 
  -4   6   0        0.44        0.59      0.57 o 
  -3   6   0        1.21        1.19      0.34 o 
  -2   6   0      184.93      187.18      2.33 o 
  -1   6   0       83.30       70.79      1.02 o 
   0   6   0       16.20       24.18      0.54 o 
   1   6   0        3.01        4.98      0.25 o 
   2   6   0        0.69        0.79      0.14 o 
   3   6   0       23.63       24.38      0.91 o 
   4   6   0       15.18       16.48      1.50 o 
  -3   7   0        7.88        7.35      0.57 o 
  -2   7   0       40.48       38.14      1.10 o 
  -1   7   0       23.04       21.65      0.56 o 
   0   7   0       28.04       24.01      0.58 o 
   1   7   0       39.53       33.28      0.77 o 
   2   7   0       34.09       36.79      0.97 o 
   3   7   0       16.67       16.45      0.90 o 
   4   7   0       72.60       72.77      1.99 o 
  -3   8   0       14.54       15.90      1.11 o 
  -2   8   0        9.21        7.70      0.60 o 
  -1   8   0      205.71      205.36      2.41 o 
   0   8   0      174.91      167.82      2.17 o 
   1   8   0      206.97      181.43      2.51 o 
   2   8   0        9.88        9.40      0.62 o 
   3   8   0        3.99        3.99      0.90 o 
   4   8   0        0.20        0.06      0.44 o 
  -3   9   0       33.21       33.41      1.21 o 
  -2   9   0       15.24       15.69      1.02 o 
  -1   9   0       21.76       22.23      0.66 o 
   0   9   0      219.54      223.18      2.80 o 
   1   9   0      100.00      103.91      1.74 o 
   2   9   0      105.05       99.91      2.20 o 
   3   9   0        9.61        9.35      0.90 o 
   4   9   0        0.00       -0.20      0.45 o 
  -2  10   0        7.33        7.64      1.29 o 
  -1  10   0       14.51       14.39      0.57 o 
   0  10   0       10.70        9.72      0.50 o 
   1  10   0       22.85       19.66      0.75 o 
   2  10   0       92.49       88.34      2.14 o 
   3  10   0        9.04        6.79      1.65 o 
  -2  11   0        0.02       -0.13      0.43 o 
  -1  11   0        2.19        2.24      0.65 o 
   0  11   0        9.56       11.31      0.66 o 
   1  11   0       81.65       77.83      2.09 o 
   2  11   0      177.35      180.07      7.85 o 
   3  11   0        0.00       -0.56      0.92 o 
  -1  12   0       39.85       47.95      1.77 o 
   0  12   0       27.37       27.93      1.02 o 
   1  12   0        0.33       -0.26      0.49 o 
   2  12   0        3.14        3.93      0.71 o 
   1  13   0       27.47       32.35      1.51 o 
  -2 -12   1        3.16        4.72      0.77 o 
  -1 -12   1        0.07       -0.35      0.49 o 
   0 -12   1       27.24       35.73      1.18 o 
   1 -12   1        1.72        3.05      0.69 o 
  -3 -11   1        4.85        3.44      0.75 o 
  -2 -11   1        6.80        6.81      0.76 o 
  -1 -11   1        8.40        7.75      0.78 o 
   0 -11   1       10.80       12.65      0.70 o 
   1 -11   1       20.03       23.01      1.21 o 
  -3 -10   1        1.36        0.97      0.53 o 
  -2 -10   1       10.45       11.44      0.80 o 
  -1 -10   1       53.13       51.97      1.21 o 
   0 -10   1        2.66        1.09      0.35 o 
   1 -10   1       38.70       39.08      0.91 o 
   2 -10   1        4.39        5.37      0.61 o 
  -4  -9   1        0.07        0.25      0.47 o 
  -3  -9   1        0.08        0.35      0.44 o 
  -2  -9   1        0.47        0.60      0.38 o 
  -1  -9   1      131.18      123.99      1.98 o 
   0  -9   1        4.13        3.08      0.33 o 
   1  -9   1      188.31      184.27      2.50 o 
   2  -9   1       50.26       54.05      1.47 o 
  -4  -8   1       19.36       22.94      1.47 o 
  -3  -8   1       33.97       32.12      1.35 o 
  -2  -8   1        1.59        1.19      0.37 o 
  -1  -8   1      204.50      205.30      2.79 o 
   0  -8   1       20.18       19.30      0.58 o 
   1  -8   1       73.31       74.65      1.29 o 
   2  -8   1      245.99      240.87      4.35 o 
   3  -8   1        2.30        2.62      0.49 o 
  -4  -7   1       40.30       45.72      1.89 o 
  -3  -7   1        3.38        3.87      0.73 o 
  -2  -7   1       59.53       65.05      0.91 o 
  -1  -7   1       81.19       83.97      1.38 o 
   0  -7   1      328.61      295.46      3.37 o 
   1  -7   1      298.32      288.19      3.37 o 
   2  -7   1      262.94      265.39      3.99 o 
   3  -7   1        1.48        0.89      0.39 o 
  -4  -6   1       51.15       46.83      1.63 o 
  -3  -6   1        1.16        1.02      0.30 o 
  -2  -6   1       78.05       74.07      0.90 o 
  -1  -6   1        2.83        1.78      0.31 o 
   0  -6   1       40.67       31.68      0.64 o 
   1  -6   1      306.40      297.00      3.38 o 
   2  -6   1        4.54        4.26      0.32 o 
   3  -6   1       25.92       25.14      0.87 o 
   4  -6   1        9.87       11.40      0.97 o 
  -4  -5   1       12.19       12.13      0.62 o 
  -3  -5   1       43.31       43.16      1.08 o 
  -2  -5   1      406.01      417.39      3.96 o 
  -1  -5   1      136.53      140.47      1.39 o 
   0  -5   1      206.28      222.85      2.76 o 
   1  -5   1      214.37      193.68      2.56 o 
   2  -5   1        2.51        2.48      0.24 o 
   3  -5   1       40.22       40.80      1.05 o 
   4  -5   1       12.30       13.88      0.85 o 
  -4  -4   1       26.95       26.55      0.78 o 
  -3  -4   1      105.38      103.27      1.28 o 
  -2  -4   1       13.60       15.38      0.30 o 
  -1  -4   1     1697.85     1757.73     14.81 o 
   0  -4   1      243.07      245.29      3.12 o 
   1  -4   1      813.67      871.80      8.08 o 
   2  -4   1      135.86      131.28      1.49 o 
   3  -4   1        0.01       -0.23      0.23 o 
   4  -4   1       14.33       15.31      1.02 o 
  -4  -3   1       18.40       19.36      0.53 o 
  -3  -3   1      436.58      436.64      5.21 o 
  -2  -3   1      302.46      305.79      3.05 o 
  -1  -3   1      583.30      585.62      4.77 o 
   0  -3   1      160.07      163.88      1.34 o 
   1  -3   1      120.94      110.43      1.22 o 
   2  -3   1        0.05       -0.06      0.10 o 
   3  -3   1      156.06      154.46      2.78 o 
   4  -3   1        6.78        7.29      0.58 o 
  -4  -2   1        7.80        9.66      1.26 o 
  -3  -2   1      300.64      298.18      3.43 o 
  -2  -2   1      202.42      215.30      2.26 o 
  -1  -2   1     2213.63     2366.70     17.18 o 
   0  -2   1      568.23      576.61      4.24 o 
   1  -2   1      182.04      192.78      1.77 o 
   2  -2   1       25.74       23.71      0.43 o 
   3  -2   1      126.45      133.36      1.82 o 
   4  -2   1        0.13       -0.25      0.40 o 
  -4  -1   1       11.93       11.37      0.62 o 
  -3  -1   1       43.56       48.78      1.02 o 
  -2  -1   1      578.32      594.26     10.24 o 
  -1  -1   1     3420.57     3452.18     28.57 o 
   0  -1   1       13.87       12.69      0.16 o 
   1  -1   1      518.28      536.12      4.12 o 
   2  -1   1       65.61       66.90      0.88 o 
   3  -1   1       20.63       21.95      0.49 o 
   4  -1   1       24.14       22.96      0.75 o 
  -4   0   1        3.90        3.40      0.27 o 
  -3   0   1        0.03       -0.06      0.14 o 
  -2   0   1       60.52       54.42      1.04 o 
  -1   0   1      427.24      420.29      3.74 o 
   1   0   1     1942.95     1978.35     28.68 o 
   2   0   1      285.58      264.30      5.10 o 
   3   0   1      117.95      120.27      3.88 o 
   4   0   1        0.03        0.13      0.19 o 
  -4   1   1        0.56        0.42      0.44 o 
  -3   1   1       17.81       14.38      0.41 o 
  -2   1   1      159.80      163.36      1.78 o 
  -1   1   1        3.69        6.04      0.21 o 
   0   1   1       17.59       16.50      1.18 o 
   3   1   1        0.19       -0.25      0.45 o 
   4   1   1        9.31        8.28      1.22 o 
   5   1   1        0.35       -0.41      0.79 o 
  -4   2   1        3.29        3.25      0.48 o 
  -3   2   1        0.10       -0.02      0.18 o 
  -2   2   1       83.77       86.65      0.92 o 
  -1   2   1      115.71      144.39      1.30 o 
   0   2   1     2320.25     2298.21     16.09 o 
   1   2   1       38.08       39.32      0.45 o 
   2   2   1        3.89        2.92      0.18 o 
   3   2   1        5.99        3.71      0.73 o 
   4   2   1       92.89       89.12      3.84 o 
   5   2   1        3.09        0.47      0.83 o 
  -4   3   1       65.81       71.22      1.73 o 
  -3   3   1        8.99        6.88      0.29 o 
  -2   3   1      368.49      370.73      3.60 o 
  -1   3   1        3.23        7.91      0.23 o 
   0   3   1       20.49       24.33      0.29 o 
   1   3   1      465.83      462.34      4.24 o 
   2   3   1      112.63      149.48      1.73 o 
   3   3   1       94.73      105.82      1.55 o 
   4   3   1       48.30       48.24      2.56 o 
   5   3   1        6.10        4.81      1.22 o 
  -4   4   1        6.06        5.13      1.11 o 
  -3   4   1        8.21        7.28      0.44 o 
  -2   4   1        0.81        1.00      0.16 o 
  -1   4   1       30.36       27.28      0.46 o 
   0   4   1     1448.28     1499.03     11.80 o 
   1   4   1        8.40        8.48      0.23 o 
   2   4   1      923.08      956.76      9.46 o 
   3   4   1       19.77       19.81      0.43 o 
   4   4   1        1.15        1.63      0.59 o 
  -4   5   1        4.14        3.17      0.55 o 
  -3   5   1      206.00      207.65      3.15 o 
  -2   5   1        2.81        2.79      0.25 o 
  -1   5   1       25.28       24.00      0.47 o 
   0   5   1      392.52      376.98      4.00 o 
   1   5   1        4.02        3.89      0.22 o 
   2   5   1       47.02       49.04      0.97 o 
   3   5   1       27.54       25.30      0.56 o 
   4   5   1       45.81       47.87      1.17 o 
  -4   6   1        9.53        8.97      0.91 o 
  -3   6   1        3.47        3.51      0.42 o 
  -2   6   1      121.84      116.88      1.62 o 
  -1   6   1       44.07       43.11      0.81 o 
   0   6   1      409.39      380.30      4.10 o 
   1   6   1       54.68       46.40      0.73 o 
   2   6   1        2.31        3.71      0.19 o 
   3   6   1       69.98       67.38      1.18 o 
   4   6   1        7.69        8.63      0.58 o 
  -3   7   1        1.36        0.92      0.38 o 
  -2   7   1      151.45      149.20      2.54 o 
  -1   7   1       18.45       17.62      0.50 o 
   0   7   1      392.96      377.44      4.15 o 
   1   7   1       84.65       65.47      1.14 o 
   2   7   1       46.63       46.70      0.78 o 
   3   7   1        4.19        4.51      1.03 o 
   4   7   1        1.29       -0.39      0.39 o 
  -3   8   1       22.80       23.99      0.98 o 
  -2   8   1        1.94        1.52      0.42 o 
  -1   8   1     1077.70     1065.46     10.12 o 
   0   8   1      201.35      189.59      2.38 o 
   1   8   1      171.08      164.11      2.37 o 
   2   8   1      137.50      135.24      2.57 o 
   3   8   1        0.39       -0.20      0.38 o 
   4   8   1       17.85       16.48      0.97 o 
  -3   9   1        8.41       10.01      0.74 o 
  -2   9   1        5.29        4.89      0.55 o 
  -1   9   1      164.02      164.84      2.47 o 
   0   9   1       33.37       29.25      0.75 o 
   1   9   1       89.97       87.88      1.55 o 
   2   9   1       91.87       87.66      2.00 o 
   3   9   1       25.62       24.77      1.21 o 
   4   9   1        0.70       -0.12      0.47 o 
  -2  10   1       17.57       18.33      1.14 o 
  -1  10   1        0.51        0.83      0.31 o 
   0  10   1      487.40      491.07      5.51 o 
   1  10   1        9.73        8.83      0.55 o 
   2  10   1       14.57       14.30      0.84 o 
   3  10   1        4.28        4.15      0.68 o 
  -2  11   1        1.29        0.73      0.47 o 
  -1  11   1        0.19        0.23      0.38 o 
   0  11   1        1.98        3.81      0.46 o 
   1  11   1        0.50        0.65      0.49 o 
   2  11   1       41.33       38.13      1.42 o 
   3  11   1       14.13       15.00      1.15 o 
  -1  12   1       24.64       26.54      1.34 o 
   0  12   1        0.01       -0.20      0.49 o 
   1  12   1      111.32      128.37      2.97 o 
   2  12   1       15.65       16.55      1.05 o 
   0  13   1       17.25       19.90      1.20 o 
   1  13   1        4.61        6.56      0.84 o 
  -2 -12   2       73.02       78.39      2.27 o 
  -1 -12   2        1.83        0.74      0.68 o 
   0 -12   2       31.20       30.84      1.10 o 
  -2 -11   2        1.87        2.32      0.59 o 
  -1 -11   2       75.06       74.95      2.54 o 
   0 -11   2        0.08       -0.32      0.32 o 
   1 -11   2       18.25       18.97      1.12 o 
  -3 -10   2        6.72        5.67      0.80 o 
  -2 -10   2        1.32        1.46      0.48 o 
  -1 -10   2      221.11      206.59      3.01 o 
   0 -10   2       32.81       27.77      0.99 o 
   1 -10   2       33.30       34.55      1.14 o 
   2 -10   2        0.26       -0.37      0.37 o 
  -3  -9   2        3.02        2.85      0.63 o 
  -2  -9   2       15.37       12.90      0.79 o 
  -1  -9   2      117.54      106.90      1.82 o 
   0  -9   2       29.51       33.34      0.81 o 
   1  -9   2        3.53        3.18      0.37 o 
   2  -9   2       42.04       43.83      1.32 o 
  -4  -8   2        5.68        3.43      0.63 o 
  -3  -8   2       27.70       29.96      2.75 o 
  -2  -8   2        3.45        2.88      0.48 o 
  -1  -8   2       47.05       50.26      1.07 o 
   0  -8   2      263.82      243.08      2.96 o 
   1  -8   2       24.84       24.07      0.72 o 
   2  -8   2       46.00       50.89      1.37 o 
   3  -8   2        6.97        5.92      0.61 o 
  -4  -7   2       38.83       38.57      1.45 o 
  -3  -7   2      121.00      116.34      2.86 o 
  -2  -7   2       41.60       39.63      0.84 o 
  -1  -7   2        8.95        9.15      0.43 o 
   0  -7   2      128.77      115.17      1.78 o 
   1  -7   2       75.18       70.20      1.30 o 
   2  -7   2       29.37       29.41      1.00 o 
   3  -7   2        4.34        3.10      0.64 o 
  -4  -6   2      162.32      165.48      7.22 o 
  -3  -6   2      195.62      191.73      4.03 o 
  -2  -6   2      102.27      105.11      1.22 o 
  -1  -6   2       35.28       48.25      1.14 o 
   0  -6   2       34.31       34.03      0.77 o 
   1  -6   2       30.61       34.20      0.80 o 
   2  -6   2       87.66       95.77      1.55 o 
   3  -6   2        7.05        5.57      0.51 o 
  -4  -5   2        0.53        0.14      0.32 o 
  -3  -5   2       96.88       88.20      1.74 o 
  -2  -5   2      167.34      179.94      1.84 o 
  -1  -5   2      312.84      290.57      4.96 o 
   0  -5   2      127.81      155.71      2.07 o 
   1  -5   2        4.02        2.86      0.26 o 
   2  -5   2        5.77        4.58      0.31 o 
   3  -5   2        4.83        4.18      0.41 o 
   4  -5   2        7.28        8.33      0.73 o 
  -4  -4   2        4.84        4.87      0.41 o 
  -3  -4   2       53.94       55.37      0.85 o 
  -2  -4   2      177.42      182.20      1.88 o 
  -1  -4   2      335.01      364.24      3.31 o 
   0  -4   2      540.37      604.41      6.73 o 
   1  -4   2      146.40      184.39      2.10 o 
   2  -4   2      106.20      108.42      2.04 o 
   3  -4   2        3.53        4.23      0.38 o 
   4  -4   2        4.41        3.43      0.51 o 
  -4  -3   2       39.95       39.57      1.00 o 
  -3  -3   2       15.95       16.05      0.39 o 
  -2  -3   2      617.36      649.25      6.08 o 
  -1  -3   2      238.42      245.21      2.12 o 
   0  -3   2      350.92      329.20      3.13 o 
   1  -3   2       32.92       42.49      0.62 o 
   2  -3   2      132.44      123.96      1.74 o 
   3  -3   2       25.52       25.10      0.75 o 
   4  -3   2        1.38        1.02      0.39 o 
  -4  -2   2       20.36       20.57      0.66 o 
  -3  -2   2       16.27       16.03      0.42 o 
  -2  -2   2       40.81       46.24      0.58 o 
  -1  -2   2        1.35        2.26      0.12 o 
   0  -2   2      106.36       85.44      0.76 o 
   1  -2   2      169.99      215.31      1.77 o 
   2  -2   2       24.56       17.59      0.38 o 
   3  -2   2       60.59       62.91      1.34 o 
   4  -2   2        0.62        0.43      0.34 o 
  -4  -1   2        0.10        0.17      0.24 o 
  -3  -1   2       25.81       27.46      0.47 o 
  -2  -1   2      116.88      102.41      1.17 o 
  -1  -1   2      186.83      181.12      1.40 o 
   0  -1   2     3413.67     3414.86     25.93 o 
   1  -1   2      697.68      678.37      5.77 o 
   2  -1   2     1089.39     1178.05     11.60 o 
   3  -1   2        0.01        0.12      0.17 o 
   4  -1   2       21.18       20.33      0.72 o 
  -4   0   2        4.39        4.30      0.38 o 
  -3   0   2        1.60        0.95      0.16 o 
  -2   0   2       62.44       64.94      0.85 o 
  -1   0   2      267.03      290.33      2.19 o 
   0   0   2      141.39      142.41      1.15 o 
   1   0   2    12211.27    11810.24    108.03 o 
   2   0   2      100.68      112.67      1.32 o 
   3   0   2        3.51        2.79      0.18 o 
   4   0   2       18.26       18.01      0.50 o 
  -4   1   2        2.97        3.97      0.41 o 
  -3   1   2       12.30       11.76      0.38 o 
  -2   1   2      267.03      270.52      2.64 o 
  -1   1   2     1645.17     1630.90     11.31 o 
   0   1   2     1335.03     1394.87     10.57 o 
   1   1   2     7402.51     7333.28     64.10 o 
   2   1   2      182.38      168.73      9.47 o 
   4   1   2        0.35       -0.51      0.63 o 
   5   1   2        0.03        0.26      0.97 o 
  -4   2   2       19.62       19.88      1.65 o 
  -3   2   2       41.11       38.87      0.77 o 
  -2   2   2      203.50      205.00      1.94 o 
  -1   2   2      540.07      526.21      3.92 o 
   0   2   2      188.58      203.37      1.52 o 
   1   2   2     1185.80     1261.02     11.53 o 
   2   2   2      347.94      353.02      6.03 o 
   4   2   2       20.88       19.44      1.71 o 
   5   2   2        0.23        0.41      0.85 o 
  -4   3   2        3.97        2.90      0.48 o 
  -3   3   2      126.97      134.53      2.23 o 
  -2   3   2      176.81      190.23      1.83 o 
  -1   3   2     1716.71     1804.69     14.45 o 
   0   3   2     1106.95     1074.34      7.22 o 
   1   3   2        0.20        0.19      0.12 o 
   2   3   2      114.80      122.34      1.44 o 
   3   3   2        6.91        6.49      0.54 o 
   4   3   2        3.37        2.93      0.92 o 
   5   3   2        0.07        0.24      0.77 o 
  -4   4   2       10.85       10.24      0.72 o 
  -3   4   2        0.39       -0.25      0.25 o 
  -2   4   2      555.98      577.91      5.69 o 
  -1   4   2      210.31      228.47      3.11 o 
   0   4   2      466.82      487.83      3.40 o 
   1   4   2      247.45      237.95      2.62 o 
   2   4   2       27.52       22.79      0.46 o 
   3   4   2      123.70      123.81      1.50 o 
   4   4   2       26.11       26.17      1.84 o 
  -4   5   2        2.85        3.19      0.55 o 
  -3   5   2        9.31        8.21      0.53 o 
  -2   5   2      512.61      514.17      7.93 o 
  -1   5   2      136.34      147.49      1.57 o 
   0   5   2       65.09       67.03      0.88 o 
   1   5   2       32.25       25.03      0.56 o 
   2   5   2      250.38      294.42      3.34 o 
   3   5   2       55.64       56.66      0.95 o 
   4   5   2       33.07       34.07      0.94 o 
  -4   6   2        7.30        6.47      0.85 o 
  -3   6   2       26.97       29.27      0.94 o 
  -2   6   2       61.61       62.19      1.06 o 
  -1   6   2      658.98      646.76      6.76 o 
   0   6   2      123.07      122.90      1.57 o 
   1   6   2       19.33       12.35      0.36 o 
   2   6   2      155.63      164.72      1.64 o 
   3   6   2        0.22       -0.23      0.23 o 
   4   6   2       11.70       11.93      0.68 o 
  -3   7   2       56.20       56.50      1.41 o 
  -2   7   2       24.80       21.90      0.84 o 
  -1   7   2       20.53       18.73      0.56 o 
   0   7   2        2.71        4.63      0.33 o 
   1   7   2       53.47       50.63      0.96 o 
   2   7   2        1.33        2.71      0.20 o 
   3   7   2       41.55       39.53      1.03 o 
   4   7   2        4.07        3.83      0.52 o 
  -3   8   2        1.62        1.90      0.46 o 
  -2   8   2       34.58       33.13      1.12 o 
  -1   8   2      431.13      416.84      4.69 o 
   0   8   2      913.05      869.00      9.01 o 
   1   8   2       37.21       35.38      0.84 o 
   2   8   2      251.67      238.98      5.29 o 
   3   8   2        9.18       10.10      0.74 o 
   4   8   2        3.99        4.08      0.60 o 
  -3   9   2       15.52       17.89      0.91 o 
  -2   9   2        1.91        1.25      0.41 o 
  -1   9   2        1.52        1.25      0.42 o 
   0   9   2      148.55      145.71      2.01 o 
   1   9   2       39.71       39.75      0.96 o 
   2   9   2       27.51       27.37      1.05 o 
   3   9   2       23.09       24.31      3.02 o 
   4   9   2        0.56       -0.12      0.45 o 
  -2  10   2        5.58        6.04      0.86 o 
  -1  10   2        9.18       11.55      0.65 o 
   0  10   2        9.22        9.32      0.55 o 
   1  10   2      221.85      217.06      3.06 o 
   2  10   2       19.59       15.89      1.42 o 
   3  10   2       80.92       76.98      2.38 o 
  -2  11   2       15.00       16.51      0.94 o 
  -1  11   2        0.75        0.57      0.39 o 
   0  11   2       30.06       31.28      1.03 o 
   1  11   2        5.75        5.75      0.69 o 
   2  11   2       35.35       32.70      1.32 o 
   3  11   2       29.28       30.51      1.53 o 
  -1  12   2       35.34       37.16      1.54 o 
   0  12   2        5.94        5.91      0.82 o 
   1  12   2       21.65       22.40      1.19 o 
   2  12   2        9.66        9.36      0.87 o 
   0  13   2        1.79        2.29      0.59 o 
   1  13   2        3.54        1.90      0.66 o 
  -1 -12   3       30.77       33.96      1.50 o 
   0 -12   3        2.81        3.06      0.83 o 
  -2 -11   3        5.72        4.87      1.33 o 
  -1 -11   3       30.14       34.05      1.42 o 
   0 -11   3        0.13       -0.33      0.33 o 
   1 -11   3        0.00        0.18      0.48 o 
  -3 -10   3       42.18       43.76      4.21 o 
  -2 -10   3        0.01        0.30      0.45 o 
  -1 -10   3        0.05       -0.10      0.43 o 
   0 -10   3        3.38        2.81      0.43 o 
   1 -10   3        0.38        0.37      0.37 o 
   2 -10   3       20.27       20.75      1.01 o 
  -3  -9   3        0.54        0.90      0.52 o 
  -2  -9   3        0.72        0.67      0.40 o 
  -1  -9   3       25.91       22.07      0.76 o 
   0  -9   3       78.60       74.10      1.31 o 
   1  -9   3       10.81       11.15      0.56 o 
   2  -9   3       17.33       16.94      0.87 o 
  -4  -8   3        0.36        1.14      0.52 o 
  -3  -8   3        3.41        2.55      0.59 o 
  -2  -8   3        2.43        2.00      0.47 o 
  -1  -8   3        0.01       -0.22      0.22 o 
   0  -8   3      158.70      149.22      2.26 o 
   1  -8   3       53.36       47.23      1.11 o 
   2  -8   3        2.35        1.01      0.47 o 
   3  -8   3       59.07       59.55      2.37 o 
  -4  -7   3        4.86        2.68      0.58 o 
  -3  -7   3       97.77       92.20      2.48 o 
  -2  -7   3       85.97       86.30      1.90 o 
  -1  -7   3       72.09       74.81      1.32 o 
   0  -7   3        9.32       10.17      0.67 o 
   1  -7   3      185.59      179.65      2.54 o 
   2  -7   3       91.03       90.20      2.53 o 
   3  -7   3       58.59       58.57      1.49 o 
  -4  -6   3       19.25       19.18      1.80 o 
  -3  -6   3       12.64       12.79      0.84 o 
  -2  -6   3       16.06       13.14      0.38 o 
  -1  -6   3      275.05      262.00      2.97 o 
   0  -6   3       73.04       84.62      1.39 o 
   1  -6   3       18.16       15.38      0.55 o 
   2  -6   3      172.39      156.72      2.93 o 
   3  -6   3       43.45       44.27      1.23 o 
  -4  -5   3        7.18        5.78      0.57 o 
  -3  -5   3        0.05        0.50      0.36 o 
  -2  -5   3       73.55       70.30      0.88 o 
  -1  -5   3       95.36      104.00      1.78 o 
   0  -5   3      249.29      268.93      3.31 o 
   1  -5   3      128.15      127.64      1.82 o 
   2  -5   3       76.10       73.81      1.11 o 
   3  -5   3        1.39        1.43      0.36 o 
   4  -5   3        6.93        6.13      0.66 o 
  -4  -4   3        2.92        2.84      0.39 o 
  -3  -4   3      133.36      126.51      2.17 o 
  -2  -4   3       28.41       34.54      1.02 o 
  -1  -4   3      452.92      489.00      5.35 o 
   0  -4   3     1151.94     1172.04     12.73 o 
   1  -4   3       76.10       94.54      1.32 o 
   2  -4   3       72.34       76.31      1.59 o 
   3  -4   3       79.13       75.56      1.61 o 
   4  -4   3       14.24       13.29      0.81 o 
  -4  -3   3       15.62       16.36      1.38 o 
  -3  -3   3       71.54       74.79      1.04 o 
  -2  -3   3      185.03      189.69      1.94 o 
  -1  -3   3       30.92       18.88      0.33 o 
   0  -3   3      793.23      797.14      7.13 o 
   1  -3   3      667.98      675.70      6.13 o 
   2  -3   3      154.40      160.75      1.73 o 
   3  -3   3       21.24       20.68      1.00 o 
   4  -3   3       28.44       29.30      1.08 o 
  -4  -2   3        3.22        3.28      0.38 o 
  -3  -2   3       59.25       61.70      0.88 o 
  -2  -2   3     1625.52     1711.11     19.34 o 
  -1  -2   3      174.53      208.33      1.74 o 
   0  -2   3       18.15       16.04      0.38 o 
   1  -2   3        5.51        4.42      0.25 o 
   2  -2   3       42.22       44.31      0.68 o 
   3  -2   3        0.13       -0.15      0.20 o 
   4  -2   3       84.58       86.96      1.91 o 
  -4  -1   3       12.68       12.02      0.59 o 
  -3  -1   3        0.83        0.97      0.16 o 
  -2  -1   3       40.81       43.93      0.52 o 
  -1  -1   3      749.77      762.79      5.90 o 
   0  -1   3        0.07       -0.09      0.09 o 
   1  -1   3      213.29      231.43      2.31 o 
   2  -1   3       74.30       72.72      0.96 o 
   3  -1   3        9.85        9.71      0.39 o 
   4  -1   3        8.21        8.61      0.52 o 
  -4   0   3       71.87       74.65      1.62 o 
  -3   0   3        0.90        0.61      0.20 o 
  -2   0   3        0.33        0.30      0.15 o 
  -1   0   3      984.24     1048.82      8.46 o 
   0   0   3     1023.78     1022.50      7.75 o 
   1   0   3      378.80      348.29      3.03 o 
   2   0   3      187.53      185.08      3.63 o 
   3   0   3       72.68       71.39      0.98 o 
   4   0   3        5.28        5.97      0.55 o 
  -4   1   3      120.51      124.15      2.41 o 
  -3   1   3        9.83       12.23      0.45 o 
  -2   1   3        8.81       10.19      0.24 o 
  -1   1   3       47.76       45.23      0.46 o 
   0   1   3      320.51      343.28      2.69 o 
   1   1   3     2303.21     2363.06     17.79 o 
   2   1   3      996.26      994.00     10.71 o 
   3   1   3      114.74      120.87      3.70 o 
   5   1   3        0.12       -0.31      0.87 o 
  -4   2   3       94.53       95.73      2.07 o 
  -3   2   3       30.38       32.34      0.82 o 
  -2   2   3        0.36        1.29      0.16 o 
  -1   2   3      109.08      104.51      0.91 o 
   0   2   3       71.81       81.41      0.73 o 
   1   2   3     2816.64     2920.09     24.56 o 
   2   2   3       10.36       11.03      0.23 o 
   3   2   3        0.43        0.89      0.25 o 
   5   2   3       10.86        8.90      1.51 o 
  -4   3   3       19.88       19.43      0.90 o 
  -3   3   3       39.96       41.08      0.91 o 
  -2   3   3      103.97       92.58      0.97 o 
  -1   3   3       23.83       26.65      0.39 o 
   0   3   3        1.74        5.08      0.15 o 
   1   3   3      150.43      128.58      1.32 o 
   2   3   3       17.85       18.80      0.40 o 
   3   3   3        8.50        6.95      0.36 o 
   4   3   3       12.77       12.48      1.37 o 
  -4   4   3       35.33       35.58      1.25 o 
  -3   4   3      141.83      142.26      2.28 o 
  -2   4   3        2.53        2.63      0.24 o 
  -1   4   3       85.87       83.56      0.88 o 
   0   4   3      194.97      222.77      1.89 o 
   1   4   3      302.85      298.00      3.57 o 
   2   4   3        0.04        0.24      0.11 o 
   3   4   3       75.79       73.99      0.99 o 
   4   4   3       10.25       11.27      1.31 o 
   5   4   3        0.29        0.14      0.74 o 
  -4   5   3       15.07       13.03      1.10 o 
  -3   5   3       48.45       43.42      1.10 o 
  -2   5   3      113.25      108.63      1.31 o 
  -1   5   3      310.89      320.46      3.82 o 
   0   5   3        0.45        0.44      0.12 o 
   1   5   3      662.76      684.26      6.93 o 
   2   5   3       10.87        9.57      0.39 o 
   3   5   3        0.29        0.09      0.16 o 
   4   5   3       27.44       26.48      0.95 o 
  -3   6   3       55.32       53.60      1.33 o 
  -2   6   3      215.56      206.06      2.53 o 
  -1   6   3        6.50        5.38      0.43 o 
   0   6   3        9.81        8.14      0.28 o 
   1   6   3        5.40        8.80      0.28 o 
   2   6   3       10.18        4.94      0.25 o 
   3   6   3       17.07       19.64      0.70 o 
   4   6   3        3.19        2.96      0.41 o 
  -3   7   3        6.96        6.39      0.56 o 
  -2   7   3      120.38      122.22      2.21 o 
  -1   7   3      266.23      239.82      2.87 o 
   0   7   3      112.87      106.63      1.36 o 
   1   7   3      564.68      553.82      5.81 o 
   2   7   3       10.86        8.88      0.30 o 
   3   7   3        0.96        0.99      0.30 o 
   4   7   3        1.61        0.94      0.41 o 
  -3   8   3        9.87       11.03      0.85 o 
  -2   8   3       13.76       13.11      0.71 o 
  -1   8   3       71.41       69.43      1.23 o 
   0   8   3      302.89      283.94      3.05 o 
   1   8   3      184.64      186.41      2.54 o 
   2   8   3       12.98       11.48      0.91 o 
   3   8   3       78.98       78.97      2.15 o 
   4   8   3        0.34       -0.39      0.39 o 
  -3   9   3        4.50        4.70      0.74 o 
  -2   9   3       38.52       40.13      1.23 o 
  -1   9   3        1.16        0.93      0.30 o 
   0   9   3      503.45      495.34      5.03 o 
   1   9   3       47.78       48.57      1.08 o 
   2   9   3        2.24        1.32      0.42 o 
   3   9   3       21.88       21.20      1.12 o 
   4   9   3        5.32        5.78      0.69 o 
  -2  10   3       61.10       61.73      1.62 o 
  -1  10   3       12.55       12.24      0.57 o 
   0  10   3        7.08        7.10      0.47 o 
   1  10   3      208.83      204.41      2.92 o 
   2  10   3       34.08       34.54      1.23 o 
   3  10   3        5.47        4.26      0.71 o 
  -2  11   3       96.52      103.19      2.66 o 
  -1  11   3       28.41       27.53      1.06 o 
   0  11   3        2.04        1.13      0.33 o 
   1  11   3       78.72       84.42      1.82 o 
   2  11   3        2.26        0.64      0.52 o 
   3  11   3       17.37       14.74      1.11 o 
  -1  12   3        7.07        6.74      0.80 o 
   0  12   3       12.98       13.18      0.75 o 
   1  12   3        5.70        5.13      0.63 o 
   2  12   3       30.23       34.67      2.36 o 
   3  12   3        4.64        4.04      0.83 o 
   0  13   3       44.04       52.85      2.10 o 
   1  13   3        5.78        6.17      0.72 o 
   2  13   3       22.80       24.39      1.32 o 
  -2 -11   4        6.32        7.66      0.83 o 
  -1 -11   4       10.43        9.85      0.89 o 
   0 -11   4       39.05       43.17      1.25 o 
   1 -11   4        1.76        1.49      0.57 o 
  -3 -10   4       10.57       13.98      1.14 o 
  -2 -10   4       23.52       21.32      1.33 o 
  -1 -10   4        4.00        3.56      0.67 o 
   0 -10   4       52.15       50.99      1.29 o 
   1 -10   4        0.19        0.32      0.49 o 
   2 -10   4        3.64        5.61      0.65 o 
  -3  -9   4       48.16       47.90      1.89 o 
  -2  -9   4       17.16       17.98      1.23 o 
  -1  -9   4        1.03        1.36      0.33 o 
   0  -9   4      120.28      110.65      1.94 o 
   1  -9   4        0.74        1.51      0.39 o 
   2  -9   4        3.96        3.59      0.68 o 
  -3  -8   4        2.38        2.35      1.01 o 
  -2  -8   4       38.86       38.14      1.36 o 
  -1  -8   4       24.14       24.64      0.78 o 
   0  -8   4       90.75       94.91      1.69 o 
   1  -8   4       58.48       60.24      1.29 o 
   2  -8   4       44.37       45.23      1.49 o 
   3  -8   4        9.41        9.77      0.72 o 
  -4  -7   4        7.44        7.71      0.78 o 
  -3  -7   4       31.59       32.54      1.82 o 
  -2  -7   4      416.89      396.53      6.27 o 
  -1  -7   4        0.79       -0.02      0.26 o 
   0  -7   4       22.22       20.51      0.67 o 
   1  -7   4      140.64      132.84      2.07 o 
   2  -7   4       22.97       22.43      1.02 o 
   3  -7   4       12.12       11.31      0.73 o 
  -4  -6   4        0.10        0.07      0.45 o 
  -3  -6   4      296.53      297.50      5.98 o 
  -2  -6   4      196.96      179.17      4.90 o 
  -1  -6   4      189.21      182.99      2.48 o 
   0  -6   4       31.70       27.21      0.73 o 
   1  -6   4        2.95        1.85      0.31 o 
   2  -6   4       18.70       16.04      0.81 o 
   3  -6   4      126.59      128.46      2.71 o 
  -4  -5   4        0.08        0.27      0.40 o 
  -3  -5   4      134.36      136.71      3.11 o 
  -2  -5   4        0.99        0.40      0.16 o 
  -1  -5   4      213.31      220.60      2.81 o 
   0  -5   4       33.29       21.17      0.59 o 
   1  -5   4       26.46       21.09      0.61 o 
   2  -5   4        5.22        6.13      0.37 o 
   3  -5   4        7.25        9.37      0.62 o 
   4  -5   4        0.01        0.44      0.49 o 
  -4  -4   4        0.53        0.35      0.35 o 
  -3  -4   4        0.11        0.11      0.28 o 
  -2  -4   4      207.49      218.74      2.45 o 
  -1  -4   4        0.08        0.86      0.14 o 
   0  -4   4      903.45      932.18      9.41 o 
   1  -4   4       37.72       61.11      0.97 o 
   2  -4   4        8.77        9.90      0.39 o 
   3  -4   4        5.12        5.64      0.47 o 
   4  -4   4        7.40        7.26      0.68 o 
  -4  -3   4        0.27        0.05      0.31 o 
  -3  -3   4      120.17      115.46      1.78 o 
  -2  -3   4       18.21       16.78      0.33 o 
  -1  -3   4       98.82      110.62      1.07 o 
   0  -3   4        0.30        1.51      0.54 o 
   1  -3   4       20.42       21.52      0.61 o 
   2  -3   4       72.56       82.67      0.92 o 
   3  -3   4       44.03       43.46      1.07 o 
   4  -3   4        1.57        1.80      0.49 o 
  -4  -2   4       20.24       18.53      1.27 o 
  -3  -2   4       16.89       18.15      0.47 o 
  -2  -2   4        2.02        0.35      0.11 o 
  -1  -2   4      806.05      848.44      7.08 o 
   0  -2   4      297.47      312.72      2.93 o 
   1  -2   4      238.13      248.26      2.87 o 
   2  -2   4       12.64       22.84      0.42 o 
   3  -2   4        7.23        5.43      0.32 o 
   4  -2   4        1.24        1.90      0.44 o 
  -4  -1   4       45.70       44.95      1.55 o 
  -3  -1   4        2.24        2.24      0.21 o 
  -2  -1   4       86.63      111.45      1.11 o 
  -1  -1   4      420.23      465.25      3.87 o 
   0  -1   4      207.73      213.52      2.08 o 
   1  -1   4       38.79       31.45      0.47 o 
   2  -1   4       30.80       30.11      0.91 o 
   3  -1   4       49.71       50.04      0.87 o 
   4  -1   4        0.02       -0.14      0.30 o 
  -4   0   4        5.95        5.15      0.49 o 
  -3   0   4       17.23       14.61      0.42 o 
  -2   0   4       51.19       62.48      0.67 o 
  -1   0   4       55.56       44.53      0.47 o 
   0   0   4        0.04       -0.09      0.09 o 
   1   0   4      182.05      183.14      2.27 o 
   2   0   4     1643.67     1669.54     18.55 o 
   3   0   4       79.69       80.10      1.47 o 
   4   0   4        0.46        0.50      0.27 o 
  -4   1   4        0.08       -0.22      0.60 o 
  -3   1   4        0.02        0.10      0.23 o 
  -2   1   4        2.63        3.57      0.16 o 
  -1   1   4       49.04       47.54      0.53 o 
   0   1   4     1602.12     1568.81     11.83 o 
   1   1   4        4.59        4.99      0.26 o 
   2   1   4      865.07      874.74     11.71 o 
   3   1   4       26.43       28.22      0.64 o 
   4   1   4        3.00        3.53      0.27 o 
  -4   2   4       40.13       39.18      1.24 o 
  -3   2   4       73.31       73.20      1.32 o 
  -2   2   4      363.44      354.68      3.46 o 
  -1   2   4     1238.24     1357.32     10.32 o 
   0   2   4     1310.95     1275.02      9.65 o 
   1   2   4      102.67      105.80      1.05 o 
   2   2   4        8.22        7.38      0.28 o 
   3   2   4       43.60       42.52      0.69 o 
   5   2   4        1.11        1.13      0.98 o 
  -4   3   4        0.07       -0.17      0.37 o 
  -3   3   4        3.17        2.48      0.31 o 
  -2   3   4       70.09       75.70      0.91 o 
  -1   3   4      293.66      305.12      2.54 o 
   0   3   4     1291.78     1378.32     10.01 o 
   1   3   4      320.19      287.90      2.58 o 
   2   3   4        0.02        1.13      0.20 o 
   3   3   4        2.49        2.20      0.16 o 
   5   3   4        0.10       -0.45      0.74 o 
  -4   4   4        2.13        3.14      0.60 o 
  -3   4   4       11.04        9.58      0.51 o 
  -2   4   4      136.83      132.84      1.36 o 
  -1   4   4     1696.80     1810.74     16.38 o 
   0   4   4     2413.34     2634.58     20.87 o 
   1   4   4      161.38      168.43      1.75 o 
   2   4   4      126.32      124.35      1.43 o 
   3   4   4       31.40       34.86      0.81 o 
   4   4   4        2.52        2.63      0.28 o 
  -4   5   4       18.48       19.55      1.19 o 
  -3   5   4       17.95       19.12      0.75 o 
  -2   5   4        8.54        6.04      0.30 o 
  -1   5   4      564.10      547.89      5.04 o 
   0   5   4      538.58      560.64      5.82 o 
   1   5   4      124.46      133.19      1.49 o 
   2   5   4      224.34      201.72      2.69 o 
   3   5   4       22.53       27.56      0.56 o 
   4   5   4        7.91        6.93      0.45 o 
  -3   6   4       78.46       82.01      1.71 o 
  -2   6   4        6.28        5.02      0.40 o 
  -1   6   4      133.33      118.67      1.61 o 
   0   6   4      692.23      712.81      7.36 o 
   1   6   4       18.50       21.38      0.41 o 
   2   6   4        1.65        1.27      0.15 o 
   3   6   4      135.99      145.29      2.17 o 
   4   6   4        9.54        7.56      0.50 o 
  -3   7   4       25.89       28.62      1.00 o 
  -2   7   4       50.55       46.75      1.21 o 
  -1   7   4       26.56       24.94      0.69 o 
   0   7   4       98.38       83.79      1.26 o 
   1   7   4      370.32      375.88      3.77 o 
   2   7   4      140.24      146.29      1.68 o 
   3   7   4        1.47        0.37      0.80 o 
   4   7   4        7.73        7.29      0.69 o 
  -3   8   4        4.39        5.59      0.57 o 
  -2   8   4      128.59      127.56      2.36 o 
  -1   8   4       22.34       18.44      0.81 o 
   0   8   4       83.21       74.63      1.60 o 
   1   8   4      363.99      351.35      3.61 o 
   2   8   4       26.47       25.32      0.90 o 
   3   8   4       30.42       29.47      1.23 o 
   4   8   4       17.98       16.37      0.94 o 
  -3   9   4        0.96        1.39      0.49 o 
  -2   9   4        1.05        1.49      0.41 o 
  -1   9   4        5.79        6.39      0.43 o 
   0   9   4      228.42      218.45      3.03 o 
   1   9   4      574.84      557.64      5.97 o 
   2   9   4       57.73       57.16      1.52 o 
   3   9   4       56.76       56.86      1.88 o 
   4   9   4        4.24        3.97      1.08 o 
  -2  10   4       19.19       20.31      0.96 o 
  -1  10   4        7.19        7.23      0.48 o 
   0  10   4       13.27       13.52      0.65 o 
   1  10   4        6.18        5.47      0.43 o 
   2  10   4       60.38       56.93      1.62 o 
   3  10   4       37.00       31.81      1.47 o 
   4  10   4       16.43       16.72      1.10 o 
  -2  11   4        5.88        4.94      0.64 o 
  -1  11   4       12.47       13.18      0.77 o 
   0  11   4       26.45       23.92      1.10 o 
   1  11   4        8.44        7.96      0.50 o 
   2  11   4       16.37       16.23      0.96 o 
   3  11   4       15.94       15.35      1.12 o 
  -1  12   4       12.49       15.37      1.29 o 
   0  12   4       26.67       27.43      0.99 o 
   1  12   4        2.42        2.87      0.55 o 
   2  12   4        5.34        5.52      0.73 o 
   3  12   4        0.12        1.11      0.62 o 
   0  13   4       48.65       58.18      1.67 o 
   1  13   4        0.00       -0.46      0.46 o 
   2  13   4        0.10       -0.14      0.47 o 
  -1 -11   5        0.00       -0.04      0.51 o 
   0 -11   5       61.26       62.74      1.54 o 
  -2 -10   5       50.55       54.56      1.77 o 
  -1 -10   5        9.61       10.19      0.88 o 
   0 -10   5        9.15        9.72      0.64 o 
   1 -10   5        3.23        3.30      0.81 o 
  -3  -9   5        7.01        4.93      0.79 o 
  -2  -9   5       41.87       45.48      1.53 o 
  -1  -9   5        0.01       -0.26      0.29 o 
   0  -9   5       95.76       87.49      1.75 o 
   1  -9   5       88.89       84.95      1.87 o 
   2  -9   5        0.05        0.15      0.49 o 
  -3  -8   5        0.91        1.86      0.59 o 
  -2  -8   5        6.56        5.22      0.61 o 
  -1  -8   5        0.25       -0.13      0.25 o 
   0  -8   5       54.55       47.08      1.13 o 
   1  -8   5      112.09      109.50      1.92 o 
   2  -8   5        5.34        6.24      0.69 o 
  -3  -7   5        2.64        3.19      0.63 o 
  -2  -7   5       33.01       31.72      1.78 o 
  -1  -7   5        7.18        4.94      0.43 o 
   0  -7   5       12.85       13.33      0.57 o 
   1  -7   5        3.53        2.31      0.35 o 
   2  -7   5      126.33      116.79      3.65 o 
   3  -7   5       20.40       23.92      1.15 o 
  -4  -6   5       13.31       12.84      0.92 o 
  -3  -6   5        3.97        4.30      0.61 o 
  -2  -6   5       11.11       10.48      0.68 o 
  -1  -6   5       15.84       21.60      0.97 o 
   0  -6   5      190.98      190.95      2.63 o 
   1  -6   5        1.12        0.64      0.26 o 
   2  -6   5       10.53       12.24      0.73 o 
   3  -6   5       33.38       34.90      1.23 o 
  -4  -5   5        2.28        1.47      0.67 o 
  -3  -5   5        3.43        3.65      0.59 o 
  -2  -5   5      154.55      154.39      1.92 o 
  -1  -5   5      124.82      116.66      1.73 o 
   0  -5   5      181.31      173.76      2.37 o 
   1  -5   5        2.35        1.77      0.27 o 
   2  -5   5        2.50        2.12      0.32 o 
   3  -5   5       23.25       20.96      0.90 o 
  -4  -4   5        9.69        7.85      0.68 o 
  -3  -4   5        8.36        9.33      0.67 o 
  -2  -4   5       40.64       42.78      0.62 o 
  -1  -4   5       10.06       12.47      0.40 o 
   0  -4   5      111.96      116.23      1.55 o 
   1  -4   5      448.73      489.24      5.21 o 
   2  -4   5       45.62       44.42      1.41 o 
   3  -4   5        2.25        2.51      0.66 o 
   4  -4   5       18.37       17.95      2.57 o 
  -4  -3   5       13.76       11.98      0.69 o 
  -3  -3   5       27.40       28.51      0.94 o 
  -2  -3   5       65.63       65.50      0.78 o 
  -1  -3   5      446.08      445.40      4.28 o 
   0  -3   5      148.93      143.66      1.92 o 
   1  -3   5      618.39      619.17      9.65 o 
   2  -3   5        6.74        4.26      0.24 o 
   3  -3   5        5.13        4.96      0.42 o 
   4  -3   5       16.15       16.49      0.99 o 
  -4  -2   5        3.44        3.66      0.46 o 
  -3  -2   5        5.48        5.24      0.38 o 
  -2  -2   5      302.58      312.95      2.60 o 
  -1  -2   5      690.35      782.28      6.44 o 
   0  -2   5        8.68        7.41      0.31 o 
   1  -2   5       69.08       54.46      0.77 o 
   2  -2   5       68.34       68.29      0.91 o 
   3  -2   5        2.86        2.50      0.29 o 
   4  -2   5        0.16        0.56      0.40 o 
  -4  -1   5       75.44       76.66      2.70 o 
  -3  -1   5      102.15      107.13      1.60 o 
  -2  -1   5       71.98       78.60      1.03 o 
  -1  -1   5      115.06      129.11      1.26 o 
   0  -1   5      757.63      792.37      7.29 o 
   1  -1   5       26.92       29.99      0.49 o 
   2  -1   5       86.50       91.33      1.11 o 
   3  -1   5        3.62        3.72      0.42 o 
   4  -1   5        0.09        0.02      0.34 o 
  -4   0   5        7.49        8.03      0.59 o 
  -3   0   5       89.98       95.45      1.48 o 
  -2   0   5       48.85       45.18      0.61 o 
  -1   0   5        1.46        1.04      0.12 o 
   0   0   5      335.92      339.92      2.88 o 
   1   0   5       19.05       15.23      0.37 o 
   2   0   5      140.97      134.91      1.57 o 
   3   0   5      129.71      133.22      1.95 o 
   4   0   5        0.09       -0.28      0.42 o 
  -4   1   5       15.12       13.47      1.01 o 
  -3   1   5      547.76      544.01      7.00 o 
  -2   1   5       75.50       83.70      0.88 o 
  -1   1   5        0.91        2.36      0.17 o 
   0   1   5       92.29       94.88      0.90 o 
   1   1   5      259.93      269.75      2.62 o 
   2   1   5      252.20      248.99      2.63 o 
   3   1   5      410.67      402.50      6.63 o 
   4   1   5        4.55        4.35      0.50 o 
  -4   2   5       71.14       71.52      1.79 o 
  -3   2   5      165.95      167.17      2.51 o 
  -2   2   5       37.93       34.85      0.50 o 
  -1   2   5      276.05      269.52      2.16 o 
   0   2   5      257.50      272.72      2.55 o 
   1   2   5       37.43       53.42      0.68 o 
   2   2   5     2149.62     2312.26     24.89 o 
   3   2   5       65.80       75.51      1.17 o 
   4   2   5       14.78       16.57      0.65 o 
  -4   3   5       59.46       62.61      1.92 o 
  -3   3   5        8.19        8.07      0.71 o 
  -2   3   5      281.67      300.22      2.68 o 
  -1   3   5       28.96       25.99      0.41 o 
   0   3   5       45.35       43.43      0.56 o 
   1   3   5        0.71        2.88      0.28 o 
   2   3   5      237.41      234.15      2.76 o 
   3   3   5       18.78       17.32      0.45 o 
   4   3   5        1.49        1.71      0.23 o 
  -4   4   5        2.63        2.12      0.52 o 
  -3   4   5      100.13       97.39      1.78 o 
  -2   4   5        5.68        5.25      0.24 o 
  -1   4   5      171.14      162.73      1.89 o 
   0   4   5       82.35       83.40      1.13 o 
   1   4   5        4.35        4.27      0.22 o 
   2   4   5        2.05       -0.11      0.15 o 
   3   4   5       79.24       88.46      1.21 o 
   4   4   5       18.44       18.44      0.56 o 
  -4   5   5        5.74        6.08      0.75 o 
  -3   5   5        0.62        0.81      0.33 o 
  -2   5   5        0.43        0.34      0.20 o 
  -1   5   5       32.00       30.65      0.65 o 
   0   5   5      148.05      150.64      1.84 o 
   1   5   5      223.08      235.57      2.77 o 
   2   5   5      192.67      211.45      2.34 o 
   3   5   5        0.44        0.61      0.17 o 
   4   5   5        0.32       -0.01      0.49 o 
  -3   6   5        0.38       -0.21      0.33 o 
  -2   6   5      197.03      175.90      2.82 o 
  -1   6   5       18.10       13.51      0.91 o 
   0   6   5      420.25      408.68      4.43 o 
   1   6   5        0.28        0.76      0.18 o 
   2   6   5        0.88        1.95      0.44 o 
   3   6   5        6.39        6.70      0.35 o 
   4   6   5       36.08       35.86      1.15 o 
  -3   7   5       17.71       20.54      0.88 o 
  -2   7   5       59.62       57.16      1.36 o 
  -1   7   5        6.98        8.25      0.41 o 
   0   7   5        2.04        0.67      0.19 o 
   1   7   5        5.91        3.93      0.28 o 
   2   7   5       15.19       12.98      0.37 o 
   3   7   5        1.74        1.53      0.40 o 
   4   7   5        0.01        0.48      0.32 o 
  -3   8   5        0.29        0.10      0.36 o 
  -2   8   5        6.75        6.35      0.61 o 
  -1   8   5      127.46      122.44      1.78 o 
   0   8   5       37.44       34.64      1.20 o 
   1   8   5      244.88      242.86      2.65 o 
   2   8   5      160.77      163.46      2.05 o 
   3   8   5        4.35        4.94      0.60 o 
   4   8   5        3.38        4.16      0.48 o 
  -2   9   5       10.23       10.53      1.00 o 
  -1   9   5       37.21       35.82      0.87 o 
   0   9   5       76.13       68.57      1.37 o 
   1   9   5       41.96       40.69      0.81 o 
   2   9   5       44.17       44.78      1.16 o 
   3   9   5        0.02       -0.43      0.43 o 
   4   9   5       13.17       12.75      0.74 o 
  -2  10   5       18.33       18.99      1.08 o 
  -1  10   5      107.40      105.92      1.74 o 
   0  10   5       24.03       21.03      0.81 o 
   1  10   5        4.99        4.56      0.41 o 
   2  10   5      149.54      155.01      2.64 o 
   3  10   5       10.85        9.94      0.92 o 
   4  10   5        0.75        0.27      0.47 o 
  -2  11   5        4.13        4.27      0.63 o 
  -1  11   5      123.68      121.30      2.43 o 
   0  11   5        9.37        7.83      0.58 o 
   1  11   5        0.03       -0.28      0.28 o 
   2  11   5        3.33        4.30      0.72 o 
   3  11   5        2.98        3.13      0.79 o 
  -1  12   5       85.76       96.15      2.55 o 
   0  12   5       19.26       17.55      0.82 o 
   1  12   5        6.88        6.56      0.79 o 
   2  12   5        0.16       -0.43      0.43 o 
   3  12   5        1.14        1.47      0.56 o 
   0  13   5        7.18        8.95      1.21 o 
   1  13   5       69.30       78.85      2.30 o 
   2  13   5        0.02       -0.43      0.43 o 
  -1 -11   6        8.59        7.61      0.88 o 
   0 -11   6        1.57        1.55      0.63 o 
  -2 -10   6        3.52        3.13      0.67 o 
  -1 -10   6       19.27       18.98      1.10 o 
   0 -10   6        1.78        0.82      0.40 o 
   1 -10   6       23.01       22.48      1.22 o 
  -3  -9   6        5.97        4.89      0.84 o 
  -2  -9   6       14.30       18.25      1.03 o 
  -1  -9   6       71.73       68.93      1.98 o 
   0  -9   6        7.21        4.86      0.50 o 
   1  -9   6       13.55       14.76      0.97 o 
   2  -9   6        1.38        1.24      0.54 o 
  -3  -8   6       18.18       15.89      1.14 o 
  -2  -8   6       19.43       18.80      0.97 o 
  -1  -8   6       18.73       19.31      0.73 o 
   0  -8   6        4.40        4.20      0.45 o 
   1  -8   6       48.87       45.70      1.17 o 
   2  -8   6       15.68       14.78      1.31 o 
  -3  -7   6        3.66        4.80      0.70 o 
  -2  -7   6       16.86       15.75      0.86 o 
  -1  -7   6      253.47      249.39      3.37 o 
   0  -7   6        7.81        6.23      0.51 o 
   1  -7   6        0.75        0.19      0.27 o 
   2  -7   6       28.13       31.35      1.24 o 
   3  -7   6       12.01       11.03      1.20 o 
  -4  -6   6        0.09        0.28      1.13 o 
  -3  -6   6       53.98       57.88      1.92 o 
  -2  -6   6      274.58      278.70      4.68 o 
  -1  -6   6      513.80      484.72      5.78 o 
   0  -6   6       33.04       29.25      0.81 o 
   1  -6   6       60.67       52.39      1.12 o 
   2  -6   6       14.44       11.70      0.76 o 
   3  -6   6        3.98        2.61      0.61 o 
  -4  -5   6       19.40       22.07      1.18 o 
  -3  -5   6        6.55        5.89      0.66 o 
  -2  -5   6      315.05      318.46      5.53 o 
  -1  -5   6        5.34        6.08      0.37 o 
   0  -5   6       81.57       83.37      1.31 o 
   1  -5   6       96.40       95.08      1.44 o 
   2  -5   6        7.46        6.41      0.56 o 
   3  -5   6        8.08        6.58      0.61 o 
  -4  -4   6        3.10        3.99      0.60 o 
  -3  -4   6       16.37       16.62      0.93 o 
  -2  -4   6      124.99      117.92      1.37 o 
  -1  -4   6      163.95      140.66      1.82 o 
   0  -4   6       15.44       15.54      0.60 o 
   1  -4   6      192.34      197.94      2.42 o 
   2  -4   6       10.20        6.46      0.36 o 
   3  -4   6        0.00       -0.29      0.29 o 
   4  -4   6        0.01       -0.39      0.39 o 
  -4  -3   6       27.93       27.17      1.31 o 
  -3  -3   6        0.13        0.50      0.37 o 
  -2  -3   6       91.69       86.15      1.25 o 
  -1  -3   6      156.09      161.91      1.84 o 
   0  -3   6      143.48      155.22      2.09 o 
   1  -3   6        3.42        1.28      0.23 o 
   2  -3   6       96.51       99.77      2.59 o 
   3  -3   6       10.01       10.92      0.68 o 
   4  -3   6        4.09        4.18      1.15 o 
  -4  -2   6       47.26       47.13      1.40 o 
  -3  -2   6       17.11       16.24      0.94 o 
  -2  -2   6        0.05        0.12      0.12 o 
  -1  -2   6      241.99      233.74      2.29 o 
   0  -2   6      467.29      479.16      5.46 o 
   1  -2   6      107.42      115.66      1.88 o 
   2  -2   6        9.01       13.13      0.51 o 
   3  -2   6       15.48       15.26      0.58 o 
   4  -2   6        1.33        1.34      0.82 o 
  -4  -1   6        4.96        3.14      0.48 o 
  -3  -1   6      203.04      192.65      2.80 o 
  -2  -1   6       84.74       85.12      0.99 o 
  -1  -1   6      219.85      311.78      3.33 o 
   0  -1   6      986.44     1023.78     11.14 o 
   1  -1   6       23.29       16.69      0.38 o 
   2  -1   6        1.26        1.47      0.15 o 
   3  -1   6       15.44       17.58      0.63 o 
   4  -1   6        7.59        5.04      0.57 o 
  -4   0   6        3.10        2.53      0.47 o 
  -3   0   6        7.08        5.70      0.38 o 
  -2   0   6       59.08       57.17      0.71 o 
  -1   0   6      740.51      838.28      7.22 o 
   0   0   6      357.65      363.36      3.79 o 
   1   0   6       59.02       63.83      0.94 o 
   2   0   6       53.75       45.47      0.80 o 
   3   0   6       52.60       47.81      2.01 o 
   4   0   6        0.17       -0.63      0.63 o 
  -4   1   6        0.06       -0.36      0.36 o 
  -3   1   6       30.65       29.91      0.80 o 
  -2   1   6       94.28       86.25      0.90 o 
  -1   1   6        6.97       12.11      0.29 o 
   0   1   6      165.33      194.98      2.52 o 
   1   1   6      735.84      760.57      9.36 o 
   2   1   6        0.07       -0.07      0.12 o 
   3   1   6      176.48      168.44      3.34 o 
   4   1   6        3.42        3.38      0.46 o 
  -4   2   6        5.40        4.16      0.58 o 
  -3   2   6       60.04       56.66      1.19 o 
  -2   2   6       26.51       26.30      0.49 o 
  -1   2   6      182.07      180.82      1.62 o 
   0   2   6      214.80      241.49      2.43 o 
   1   2   6     1048.64     1033.43      9.47 o 
   2   2   6       11.86       14.46      0.45 o 
   3   2   6       13.17       12.55      0.46 o 
   4   2   6        0.37        0.72      0.32 o 
  -4   3   6        0.66       -0.06      0.45 o 
  -3   3   6      147.81      147.80      2.38 o 
  -2   3   6       48.33       46.97      1.01 o 
  -1   3   6      357.50      390.54      3.93 o 
   0   3   6       10.05       10.49      0.42 o 
   1   3   6      220.92      218.43      2.42 o 
   2   3   6       62.53       60.79      1.03 o 
   3   3   6       16.41       18.68      0.52 o 
   4   3   6        3.39        3.45      0.37 o 
  -4   4   6        0.32       -0.03      0.44 o 
  -3   4   6        1.42        1.51      0.33 o 
  -2   4   6        3.94        3.68      0.26 o 
  -1   4   6        1.50        1.97      0.19 o 
   0   4   6     1486.58     1516.73     15.10 o 
   1   4   6      795.82      828.68      8.09 o 
   2   4   6       28.82       28.82      0.59 o 
   3   4   6        3.16        3.78      0.25 o 
   4   4   6        3.17        2.22      0.66 o 
  -3   5   6       10.67       11.99      0.62 o 
  -2   5   6       20.48       18.68      0.54 o 
  -1   5   6      229.55      216.11      2.56 o 
   0   5   6      749.65      756.19      7.77 o 
   1   5   6        0.88        1.39      0.18 o 
   2   5   6        3.05        4.02      0.20 o 
   3   5   6      129.55      124.71      3.33 o 
   4   5   6        0.31       -0.13      0.32 o 
  -3   6   6       78.64       74.43      1.63 o 
  -2   6   6       23.36       25.46      0.86 o 
  -1   6   6        7.20        6.17      0.34 o 
   0   6   6       76.20       60.01      0.99 o 
   1   6   6      581.36      593.80      6.73 o 
   2   6   6       10.87       13.52      0.38 o 
   3   6   6        9.68       10.94      0.56 o 
   4   6   6       26.15       26.47      1.02 o 
  -3   7   6       32.87       33.56      1.10 o 
  -2   7   6       69.80       80.72      1.71 o 
  -1   7   6      277.57      254.57      3.06 o 
   0   7   6       39.32       34.34      0.74 o 
   1   7   6      102.12       97.18      1.38 o 
   2   7   6       77.20       78.26      1.08 o 
   3   7   6       14.06       14.48      1.15 o 
   4   7   6        5.65        5.50      0.60 o 
  -3   8   6        0.07        0.40      0.40 o 
  -2   8   6       11.69       14.60      0.75 o 
  -1   8   6      147.67      139.33      1.97 o 
   0   8   6       15.10       11.97      0.54 o 
   1   8   6        3.64        4.54      0.33 o 
   2   8   6      220.78      214.43      3.17 o 
   3   8   6       25.33       26.51      0.95 o 
   4   8   6        1.94        2.39      0.56 o 
  -2   9   6        0.03        0.39      0.37 o 
  -1   9   6        3.17        4.52      0.40 o 
   0   9   6       94.15       89.58      1.63 o 
   1   9   6       45.15       43.63      0.90 o 
   2   9   6      341.94      338.32      4.73 o 
   3   9   6        1.37        1.66      0.44 o 
   4   9   6        7.23        7.28      1.32 o 
  -2  10   6       28.51       36.35      1.26 o 
  -1  10   6       15.95       16.54      0.75 o 
   0  10   6       21.64       22.06      0.84 o 
   1  10   6      115.86      110.97      1.89 o 
   2  10   6       62.48       63.45      1.49 o 
   3  10   6       36.01       35.26      1.26 o 
   4  10   6        6.97        6.07      1.25 o 
  -2  11   6        3.59        2.93      0.58 o 
  -1  11   6        4.32        4.98      0.60 o 
   0  11   6       28.04       26.68      1.01 o 
   1  11   6       46.00       39.57      1.20 o 
   2  11   6        3.88        2.17      0.54 o 
   3  11   6        8.33        9.24      0.78 o 
  -1  12   6       98.77      112.50      3.16 o 
   0  12   6       38.14       43.39      1.24 o 
   1  12   6        8.27        7.85      1.22 o 
   2  12   6       19.88       17.75      1.07 o 
   3  12   6        9.09       11.12      0.86 o 
   0  13   6        0.97        0.33      0.49 o 
   1  13   6       29.69       35.70      1.55 o 
   2  13   6        1.47        0.09      0.58 o 
  -1 -10   7       26.01       27.38      1.35 o 
   0 -10   7       17.06       16.20      0.84 o 
   1 -10   7        4.06        3.61      1.17 o 
  -2  -9   7        0.07       -0.43      0.43 o 
  -1  -9   7       54.80       60.78      1.89 o 
   0  -9   7        8.04        9.42      0.62 o 
   1  -9   7       24.06       22.29      1.18 o 
  -3  -8   7        3.48        4.04      0.78 o 
  -2  -8   7       48.04       53.54      1.68 o 
  -1  -8   7        0.49        0.83      0.47 o 
   0  -8   7        0.48        0.64      0.34 o 
   1  -8   7       94.49       86.48      2.28 o 
   2  -8   7       44.35       39.11      1.52 o 
  -3  -7   7        7.90        7.51      0.85 o 
  -2  -7   7       17.92       20.24      1.02 o 
  -1  -7   7        0.91        0.44      0.29 o 
   0  -7   7        0.02       -0.23      0.23 o 
   1  -7   7       15.59       17.03      0.71 o 
   2  -7   7        0.04       -0.40      0.40 o 
   3  -7   7       13.18       14.18      0.95 o 
  -3  -6   7        5.85        7.86      0.83 o 
  -2  -6   7        8.26        8.51      0.68 o 
  -1  -6   7       44.18       45.88      1.15 o 
   0  -6   7        9.42        7.51      0.48 o 
   1  -6   7       42.68       46.03      1.07 o 
   2  -6   7       20.79       22.47      1.15 o 
   3  -6   7        8.48        7.92      0.87 o 
  -4  -5   7       10.76       10.30      1.55 o 
  -3  -5   7        0.52        0.48      0.57 o 
  -2  -5   7       31.34       31.51      1.10 o 
  -1  -5   7      321.82      304.61      3.54 o 
   0  -5   7       28.63       28.22      0.72 o 
   1  -5   7       50.84       50.35      1.01 o 
   2  -5   7        2.69        2.94      0.48 o 
   3  -5   7        0.71        1.27      0.42 o 
  -4  -4   7        2.47        2.08      0.56 o 
  -3  -4   7        5.47        4.17      0.61 o 
  -2  -4   7      175.95      184.49      2.86 o 
  -1  -4   7      127.12      128.43      1.75 o 
   0  -4   7       30.67       28.03      0.75 o 
   1  -4   7      179.46      163.84      2.30 o 
   2  -4   7       39.02       36.04      1.03 o 
   3  -4   7        9.57        8.01      0.79 o 
   4  -4   7        0.33       -0.16      0.55 o 
  -4  -3   7        0.22        0.14      0.45 o 
  -3  -3   7        8.67        6.66      0.68 o 
  -2  -3   7       36.45       41.44      0.78 o 
  -1  -3   7        0.88        0.83      0.22 o 
   0  -3   7      109.24      100.51      1.54 o 
   1  -3   7        0.26       -0.19      0.19 o 
   2  -3   7      152.97      156.63      2.16 o 
   3  -3   7        0.03       -0.14      0.27 o 
   4  -3   7        0.28        1.49      0.52 o 
  -4  -2   7       19.63       17.47      1.00 o 
  -3  -2   7        4.12        3.84      0.40 o 
  -2  -2   7        1.46        1.24      0.18 o 
  -1  -2   7      151.52      141.72      1.80 o 
   0  -2   7      412.46      409.23      4.79 o 
   1  -2   7      101.19       89.97      1.39 o 
   2  -2   7      197.11      195.56      4.13 o 
   3  -2   7        0.58       -0.31      0.41 o 
   4  -2   7        0.17       -0.14      0.41 o 
  -4  -1   7        2.01        1.15      0.71 o 
  -3  -1   7       55.14       55.42      1.29 o 
  -2  -1   7      356.43      396.88      3.89 o 
  -1  -1   7      498.28      572.82      5.42 o 
   0  -1   7        1.12        0.14      0.15 o 
   1  -1   7       62.49       71.95      1.28 o 
   2  -1   7       28.40       32.20      0.73 o 
   3  -1   7       42.45       41.30      1.32 o 
   4  -1   7        1.04        1.00      0.45 o 
  -4   0   7        4.64        4.34      0.66 o 
  -3   0   7       60.75       60.72      1.25 o 
  -2   0   7      164.39      154.13      2.18 o 
  -1   0   7        8.53        4.40      0.22 o 
   0   0   7       39.38       45.22      0.82 o 
   1   0   7      310.70      310.81      3.67 o 
   2   0   7       11.34        9.26      0.33 o 
   3   0   7      133.01      129.56      2.22 o 
   4   0   7        0.78        0.15      0.45 o 
  -4   1   7        6.55        5.57      0.60 o 
  -3   1   7       18.49       17.26      0.65 o 
  -2   1   7      474.33      465.45      3.80 o 
  -1   1   7        2.45        4.59      0.22 o 
   0   1   7       93.80      103.71      1.47 o 
   1   1   7        0.54        1.76      0.18 o 
   2   1   7       64.20       71.70      0.90 o 
   3   1   7       98.64      103.04      2.61 o 
   4   1   7      177.00      172.34      3.60 o 
  -4   2   7       47.63       50.87      2.72 o 
  -3   2   7      101.68      102.91      1.83 o 
  -2   2   7      603.00      638.50      5.10 o 
  -1   2   7        4.19        2.18      0.19 o 
   0   2   7      116.33      113.47      1.58 o 
   1   2   7      188.91      221.81      3.13 o 
   2   2   7       35.52       29.03      0.52 o 
   3   2   7      377.60      385.67      7.53 o 
   4   2   7       55.62       55.33      2.45 o 
  -4   3   7       23.80       26.47      1.17 o 
  -3   3   7       52.73       53.38      1.22 o 
  -2   3   7       42.62       42.27      0.86 o 
  -1   3   7      324.51      333.52      3.37 o 
   0   3   7      550.72      545.41      6.16 o 
   1   3   7        0.00        0.19      0.14 o 
   2   3   7        7.15       10.18      0.30 o 
   3   3   7      165.00      178.35      2.67 o 
   4   3   7       19.03       19.09      2.12 o 
  -4   4   7        2.07        1.33      0.61 o 
  -3   4   7       18.63       19.86      0.76 o 
  -2   4   7      175.52      168.04      2.37 o 
  -1   4   7       30.76       36.38      0.78 o 
   0   4   7      198.11      184.82      2.20 o 
   1   4   7      260.72      276.49      3.50 o 
   2   4   7       73.88       83.45      1.11 o 
   3   4   7        0.42        0.17      0.27 o 
   4   4   7       16.90       15.88      1.13 o 
  -3   5   7        9.47        9.35      0.84 o 
  -2   5   7        1.27        0.30      0.28 o 
  -1   5   7       88.30       88.42      1.43 o 
   0   5   7        3.11        1.78      0.22 o 
   1   5   7      615.56      637.57      6.17 o 
   2   5   7       16.75       19.71      0.66 o 
   3   5   7       15.26       15.21      0.64 o 
   4   5   7        9.28        8.95      0.62 o 
  -3   6   7        1.18        0.67      0.37 o 
  -2   6   7       44.39       44.44      1.17 o 
  -1   6   7      121.35      107.82      1.55 o 
   0   6   7        4.03        5.57      0.36 o 
   1   6   7      319.16      311.26      3.79 o 
   2   6   7       41.74       43.21      0.74 o 
   3   6   7        4.23        5.23      0.64 o 
   4   6   7        4.79        3.39      0.49 o 
  -3   7   7        7.05        7.00      0.62 o 
  -2   7   7       43.41       43.16      1.20 o 
  -1   7   7      140.68      122.13      1.76 o 
   0   7   7       83.24       83.10      1.43 o 
   1   7   7        0.31        0.48      0.19 o 
   2   7   7       53.52       45.49      0.95 o 
   3   7   7        0.16        0.03      0.39 o 
   4   7   7        0.75        0.25      0.41 o 
  -3   8   7       15.69       15.59      0.84 o 
  -2   8   7       10.55       10.36      0.67 o 
  -1   8   7       72.47       72.15      1.29 o 
   0   8   7       51.82       50.47      1.10 o 
   1   8   7        4.06        4.41      0.41 o 
   2   8   7       17.21       17.51      0.84 o 
   3   8   7        8.73        9.13      0.79 o 
   4   8   7        1.64        2.79      0.57 o 
  -2   9   7        1.33        0.84      0.42 o 
  -1   9   7        0.02       -0.18      0.27 o 
   0   9   7       52.97       49.37      1.14 o 
   1   9   7       21.17       22.31      0.65 o 
   2   9   7        0.47        0.10      0.53 o 
   3   9   7       41.76       42.70      1.67 o 
   4   9   7        3.23        3.93      0.72 o 
  -2  10   7        5.06        5.19      0.61 o 
  -1  10   7        2.66        1.58      0.38 o 
   0  10   7      126.92      119.71      2.08 o 
   1  10   7      131.22      123.24      2.05 o 
   2  10   7       46.30       47.17      1.50 o 
   3  10   7       36.39       37.46      1.67 o 
  -1  11   7        0.09       -0.50      0.50 o 
   0  11   7       66.62       65.64      1.47 o 
   1  11   7        1.48        0.46      0.46 o 
   2  11   7        7.06        6.58      0.72 o 
   3  11   7        0.71        0.70      1.17 o 
  -1  12   7       46.23       52.08      2.43 o 
   0  12   7       49.29       55.50      1.43 o 
   1  12   7       29.99       30.69      1.39 o 
   2  12   7        4.12        3.76      0.68 o 
   3  12   7        3.49        2.33      0.73 o 
   0  13   7        0.40        1.27      0.66 o 
   1  13   7        0.43        0.69      0.62 o 
   2  13   7       48.80       54.36      2.79 o 
  -1 -10   8        2.52        2.11      0.66 o 
   0 -10   8        5.84        7.72      0.86 o 
  -2  -9   8        1.40        0.99      0.62 o 
  -1  -9   8        0.95        1.63      0.59 o 
   0  -9   8       61.28       61.92      1.50 o 
   1  -9   8        0.00        0.65      0.53 o 
  -2  -8   8        4.00        3.98      0.85 o 
  -1  -8   8        0.74        0.37      0.48 o 
   0  -8   8       11.81       11.34      0.65 o 
   1  -8   8        0.19       -0.22      0.42 o 
   2  -8   8        1.06        0.74      0.52 o 
  -3  -7   8       28.84       32.38      1.68 o 
  -2  -7   8       10.95       11.30      0.82 o 
  -1  -7   8        0.28        0.06      0.29 o 
   0  -7   8       65.10       65.48      1.41 o 
   1  -7   8        0.01       -0.27      0.27 o 
   2  -7   8        0.61        0.63      0.48 o 
  -3  -6   8        1.41        1.86      0.60 o 
  -2  -6   8       88.63       95.39      2.24 o 
  -1  -6   8       40.52       40.48      1.05 o 
   0  -6   8      154.03      146.85      2.31 o 
   1  -6   8        4.61        4.10      0.42 o 
   2  -6   8       32.04       32.11      1.25 o 
   3  -6   8        1.00        1.07      0.51 o 
  -3  -5   8       78.86       78.53      2.41 o 
  -2  -5   8       54.45       54.48      1.53 o 
  -1  -5   8      480.77      494.68      5.45 o 
   0  -5   8      160.91      157.02      2.16 o 
   1  -5   8       10.65        9.46      0.48 o 
   2  -5   8       21.11       21.18      0.87 o 
   3  -5   8        1.66        3.04      0.62 o 
  -3  -4   8       14.62       16.13      1.02 o 
  -2  -4   8        2.52        2.87      0.45 o 
  -1  -4   8       98.82       95.02      1.58 o 
   0  -4   8       36.29       31.80      0.82 o 
   1  -4   8       15.33       13.02      0.57 o 
   2  -4   8       99.24      101.79      1.96 o 
   3  -4   8       10.06       11.80      0.94 o 
  -4  -3   8        0.30        0.03      0.46 o 
  -3  -3   8       20.28       17.79      1.78 o 
  -2  -3   8       12.19       16.22      0.78 o 
  -1  -3   8      103.30       95.44      1.54 o 
   0  -3   8      463.33      437.82      5.21 o 
   1  -3   8       15.83       17.92      0.59 o 
   2  -3   8        3.41        2.97      0.49 o 
   3  -3   8       21.43       23.08      1.32 o 
   4  -3   8        1.53        2.39      0.57 o 
  -4  -2   8       13.41       11.47      0.89 o 
  -3  -2   8      207.51      202.21      4.41 o 
  -2  -2   8        2.01        3.16      0.35 o 
  -1  -2   8        0.61       -0.18      0.18 o 
   0  -2   8      132.71      133.91      1.92 o 
   1  -2   8      271.35      282.43      3.51 o 
   2  -2   8       90.60       92.77      1.46 o 
   3  -2   8       48.86       47.29      1.26 o 
   4  -2   8        2.58        4.36      0.63 o 
  -4  -1   8        3.10        2.58      0.61 o 
  -3  -1   8       12.73       11.53      0.62 o 
  -2  -1   8      249.85      226.79      4.74 o 
  -1  -1   8      406.25      417.77      4.91 o 
   0  -1   8        0.13        0.75      0.47 o 
   1  -1   8      630.52      613.07      6.94 o 
   2  -1   8       13.18       15.16      0.48 o 
   3  -1   8       34.27       31.35      0.97 o 
   4  -1   8        5.19        5.80      0.57 o 
  -4   0   8        7.31        8.28      0.76 o 
  -3   0   8       49.11       49.59      1.26 o 
  -2   0   8       79.06       71.50      1.15 o 
  -1   0   8      208.29      202.22      2.61 o 
   0   0   8      957.36     1091.48     11.96 o 
   1   0   8      134.93      130.78      1.67 o 
   2   0   8       35.58       36.15      0.72 o 
   3   0   8        6.32        5.48      0.42 o 
   4   0   8       11.47       10.53      1.41 o 
  -4   1   8       21.17       21.18      1.03 o 
  -3   1   8       10.83       11.53      0.58 o 
  -2   1   8       52.54       48.94      1.45 o 
  -1   1   8      129.23      118.37      1.70 o 
   0   1   8       39.82       38.66      0.78 o 
   1   1   8       19.29       17.36      0.43 o 
   2   1   8       77.45       76.78      1.00 o 
   3   1   8       12.01       12.08      0.76 o 
   4   1   8        0.03        0.18      0.47 o 
  -4   2   8        2.95        3.62      0.60 o 
  -3   2   8        2.32        2.46      0.36 o 
  -2   2   8      326.09      332.31      4.34 o 
  -1   2   8      179.69      171.38      2.28 o 
   0   2   8       11.27        4.69      0.35 o 
   1   2   8       70.21       84.43      1.38 o 
   2   2   8      274.80      293.69      3.41 o 
   3   2   8       10.29       14.03      0.80 o 
   4   2   8        0.09        0.44      0.42 o 
  -4   3   8        0.07        0.10      0.52 o 
  -3   3   8        0.26        0.22      0.32 o 
  -2   3   8      489.27      472.83      5.68 o 
  -1   3   8      143.60      149.75      1.88 o 
   0   3   8      127.13      136.02      1.89 o 
   1   3   8       13.54       16.16      0.42 o 
   2   3   8       48.72       51.72      0.82 o 
   3   3   8        7.69        7.00      0.58 o 
   4   3   8       23.92       23.63      1.40 o 
  -3   4   8       41.64       42.04      1.14 o 
  -2   4   8      111.59      104.96      1.92 o 
  -1   4   8       68.06       67.25      1.18 o 
   0   4   8       44.04       52.47      0.98 o 
   1   4   8      295.40      291.63      4.45 o 
   2   4   8       61.52       59.97      0.99 o 
   3   4   8        3.90        5.25      0.73 o 
   4   4   8        4.56        5.46      0.55 o 
  -3   5   8        3.29        3.08      0.45 o 
  -2   5   8        0.05       -0.24      0.24 o 
  -1   5   8       43.79       41.07      0.89 o 
   0   5   8      129.31      124.00      1.82 o 
   1   5   8      166.01      174.60      2.33 o 
   2   5   8        5.10        4.35      0.25 o 
   3   5   8        1.07        0.37      0.30 o 
   4   5   8        5.50        5.78      0.98 o 
  -3   6   8        1.81        0.61      0.38 o 
  -2   6   8       25.95       24.52      0.90 o 
  -1   6   8       55.40       53.58      1.09 o 
   0   6   8        4.04        4.83      0.35 o 
   1   6   8      212.38      201.49      2.67 o 
   2   6   8       74.83       72.91      1.14 o 
   3   6   8        5.29        6.40      0.63 o 
   4   6   8        6.17        6.18      0.61 o 
  -3   7   8       20.06       20.27      0.92 o 
  -2   7   8      132.32      118.66      2.27 o 
  -1   7   8       31.29       42.31      1.00 o 
   0   7   8      173.71      155.45      2.27 o 
   1   7   8        6.06        3.76      0.34 o 
   2   7   8       26.82       28.56      0.88 o 
   3   7   8       28.40       34.07      1.35 o 
   4   7   8        0.94        1.59      0.51 o 
  -3   8   8       24.45       25.43      1.40 o 
  -2   8   8        0.50        0.09      0.34 o 
  -1   8   8        0.29        2.73      0.36 o 
   0   8   8      350.84      315.64      4.06 o 
   1   8   8       21.95       18.64      0.66 o 
   2   8   8       55.95       55.09      1.48 o 
   3   8   8        5.75        5.82      0.84 o 
   4   8   8        6.02        4.67      0.90 o 
  -2   9   8       13.34       15.65      0.84 o 
  -1   9   8       12.49        9.42      0.57 o 
   0   9   8        3.08        0.56      0.29 o 
   1   9   8       80.50       74.39      1.43 o 
   2   9   8       25.43       26.68      1.08 o 
   3   9   8      130.22      135.00      3.49 o 
   4   9   8        0.04        0.40      0.67 o 
  -2  10   8        5.89        4.26      0.66 o 
  -1  10   8       24.43       27.18      1.21 o 
   0  10   8        1.01        0.93      0.33 o 
   1  10   8      101.94      106.29      1.87 o 
   2  10   8       36.14       34.54      1.81 o 
   3  10   8       94.61       96.51      3.85 o 
  -1  11   8       54.04       58.68      1.86 o 
   0  11   8        2.75        0.94      0.50 o 
   1  11   8       12.96       13.83      0.92 o 
   2  11   8       33.28       34.74      1.52 o 
   3  11   8       10.43        9.04      0.98 o 
  -1  12   8        2.35        0.77      0.59 o 
   0  12   8      127.44      139.07      2.45 o 
   1  12   8       53.77       55.75      1.83 o 
   2  12   8        7.66        9.59      0.87 o 
   0  13   8       88.53       95.65      2.61 o 
   1  13   8        2.27        3.71      0.74 o 
  -1  -9   9       10.31       12.39      1.01 o 
   0  -9   9       38.09       44.80      1.29 o 
   1  -9   9        6.95        6.56      0.84 o 
  -2  -8   9       36.18       39.59      1.55 o 
  -1  -8   9       23.77       25.86      1.26 o 
   0  -8   9        3.02        4.61      0.51 o 
   1  -8   9        1.57        2.80      0.61 o 
  -2  -7   9        1.62        1.43      0.53 o 
  -1  -7   9      144.50      150.20      4.56 o 
   0  -7   9        0.08       -0.31      0.31 o 
   1  -7   9       12.18       11.20      1.02 o 
   2  -7   9        9.71       10.52      0.87 o 
  -3  -6   9        9.33        8.93      0.94 o 
  -2  -6   9       20.06       21.86      1.36 o 
  -1  -6   9       20.22       21.76      0.80 o 
   0  -6   9       23.90       24.62      0.79 o 
   1  -6   9        7.10        6.57      0.49 o 
   2  -6   9        5.36        6.67      0.72 o 
   3  -6   9        8.02        7.74      0.79 o 
  -3  -5   9       24.55       24.74      1.35 o 
  -2  -5   9        6.94        7.13      0.66 o 
  -1  -5   9       82.64       82.47      1.42 o 
   0  -5   9      826.42      817.01      8.66 o 
   1  -5   9       59.25       58.11      1.16 o 
   2  -5   9       31.05       32.54      1.10 o 
   3  -5   9        0.54        0.52      0.49 o 
  -3  -4   9       27.47       26.71      2.15 o 
  -2  -4   9       10.09       13.16      0.78 o 
  -1  -4   9      136.96      142.22      2.16 o 
   0  -4   9      116.58      110.25      1.81 o 
   1  -4   9       22.56       22.86      0.86 o 
   2  -4   9       10.35       10.29      0.72 o 
   3  -4   9        8.58        8.14      0.60 o 
  -3  -3   9        0.60       -0.40      0.40 o 
  -2  -3   9        4.93        3.38      0.49 o 
  -1  -3   9       38.69       36.20      0.88 o 
   0  -3   9        4.01        3.30      0.34 o 
   1  -3   9      315.29      312.33      3.95 o 
   2  -3   9       35.59       30.03      1.10 o 
   3  -3   9       29.12       27.95      1.08 o 
  -3  -2   9        0.01       -0.18      0.42 o 
  -2  -2   9       22.49       21.16      0.89 o 
  -1  -2   9       14.75       19.14      0.63 o 
   0  -2   9       53.62       50.32      1.04 o 
   1  -2   9        2.24        2.64      0.32 o 
   2  -2   9      158.90      159.10      2.49 o 
   3  -2   9       24.40       24.57      1.00 o 
   4  -2   9        0.82       -0.15      0.43 o 
  -4  -1   9        4.65        4.49      0.70 o 
  -3  -1   9        0.70        0.79      0.35 o 
  -2  -1   9       38.17       33.81      1.26 o 
  -1  -1   9      360.91      379.11      4.57 o 
   0  -1   9       89.77       92.76      1.49 o 
   1  -1   9       23.38       19.94      0.61 o 
   2  -1   9       78.32       80.93      1.33 o 
   3  -1   9        5.50        3.99      0.47 o 
   4  -1   9        0.39       -0.15      0.38 o 
  -4   0   9       14.41       16.06      1.06 o 
  -3   0   9        0.34       -0.31      0.45 o 
  -2   0   9        9.95       12.08      0.66 o 
  -1   0   9      230.78      221.94      2.88 o 
   0   0   9       24.26       39.60      0.85 o 
   1   0   9       99.89      114.62      1.68 o 
   2   0   9        0.27       -0.04      0.13 o 
   3   0   9       89.16       94.60      1.91 o 
   4   0   9       36.13       32.87      1.68 o 
  -4   1   9       10.81       12.46      0.96 o 
  -3   1   9        5.92        5.25      0.51 o 
  -2   1   9       17.59       16.20      0.78 o 
  -1   1   9      187.40      166.60      2.28 o 
   0   1   9       13.89       11.06      0.44 o 
   1   1   9        1.99        0.41      0.28 o 
   2   1   9       51.62       48.83      0.87 o 
   3   1   9        2.03        2.28      0.42 o 
   4   1   9        0.59       -0.47      0.47 o 
  -3   2   9       88.77       90.81      3.01 o 
  -2   2   9        6.53        7.84      0.67 o 
  -1   2   9      225.83      233.55      3.00 o 
   0   2   9        0.07        0.57      0.20 o 
   1   2   9        0.31        0.45      0.20 o 
   2   2   9        2.12        1.50      0.31 o 
   3   2   9        5.94        6.39      0.61 o 
   4   2   9      143.89      136.47      3.16 o 
  -3   3   9      128.41      129.45      2.32 o 
  -2   3   9       57.15       53.53      1.40 o 
  -1   3   9        7.00        4.32      0.31 o 
   0   3   9      251.54      255.35      3.22 o 
   1   3   9      267.35      258.45      3.21 o 
   2   3   9        6.43        8.04      0.35 o 
   3   3   9        8.49        8.77      0.68 o 
   4   3   9       15.45       16.19      1.21 o 
  -3   4   9       34.74       36.61      1.10 o 
  -2   4   9        9.37        8.34      0.59 o 
  -1   4   9      117.18      112.57      1.73 o 
   0   4   9       30.67       27.58      0.79 o 
   1   4   9      305.64      285.79      3.97 o 
   2   4   9      136.16      141.28      1.93 o 
   3   4   9       12.54       12.36      0.80 o 
   4   4   9        0.06       -0.38      0.38 o 
  -3   5   9        3.81        3.37      0.46 o 
  -2   5   9       27.90       28.07      1.05 o 
  -1   5   9       59.31       52.37      1.07 o 
   0   5   9        3.48        3.61      0.32 o 
   1   5   9        4.15        3.11      0.30 o 
   2   5   9      264.39      274.01      4.78 o 
   3   5   9        2.30        1.65      0.46 o 
   4   5   9        0.06        0.57      0.67 o 
  -3   6   9        0.44        0.28      0.37 o 
  -2   6   9        8.78        7.13      0.64 o 
  -1   6   9       21.93       21.41      0.69 o 
   0   6   9       58.86       52.61      1.08 o 
   1   6   9      206.20      206.12      2.76 o 
   2   6   9      416.58      425.92      5.71 o 
   3   6   9       19.61       18.60      1.00 o 
   4   6   9        1.90        2.56      0.53 o 
  -3   7   9       16.09       18.23      0.89 o 
  -2   7   9       85.11       75.41      1.72 o 
  -1   7   9      223.66      207.08      2.91 o 
   0   7   9      267.35      247.17      3.30 o 
   1   7   9        0.08        0.71      0.25 o 
   2   7   9       11.95       11.08      1.03 o 
   3   7   9       22.68       21.15      1.12 o 
   4   7   9        0.61       -0.02      0.44 o 
  -2   8   9       58.46       55.95      1.70 o 
  -1   8   9       10.58        9.86      0.55 o 
   0   8   9       47.97       47.50      1.11 o 
   1   8   9       94.97       92.49      1.61 o 
   2   8   9       72.58       73.85      1.81 o 
   3   8   9       41.51       43.77      2.25 o 
   4   8   9        1.11        1.18      0.57 o 
  -2   9   9       89.12       87.68      2.40 o 
  -1   9   9       56.22       54.59      1.27 o 
   0   9   9        6.48        6.50      0.49 o 
   1   9   9       34.01       32.34      0.91 o 
   2   9   9       30.58       34.00      1.23 o 
   3   9   9       37.47       32.39      1.54 o 
   4   9   9       21.47       24.11      1.33 o 
  -2  10   9       87.21       93.92      2.48 o 
  -1  10   9        2.76        3.13      0.58 o 
   0  10   9       11.00        8.02      0.56 o 
   1  10   9       40.77       40.84      1.08 o 
   2  10   9       22.81       24.01      1.17 o 
   3  10   9       33.76       32.39      1.88 o 
  -1  11   9       28.14       29.44      1.34 o 
   0  11   9        0.92        1.37      0.40 o 
   1  11   9       48.91       48.19      1.64 o 
   2  11   9       12.37        8.99      0.82 o 
   3  11   9        7.11        6.86      0.96 o 
   0  12   9       26.13       27.53      1.05 o 
   1  12   9        2.83        3.64      0.70 o 
   2  12   9       19.22       19.43      1.13 o 
   1  13   9        0.69        0.29      0.58 o 
  -1  -8  10       15.26       17.82      1.12 o 
   0  -8  10        2.29        1.82      0.44 o 
   1  -8  10        5.51        6.45      0.80 o 
  -2  -7  10       45.97       52.98      1.78 o 
  -1  -7  10        7.24        5.66      0.79 o 
   0  -7  10        6.68        7.76      0.64 o 
   1  -7  10        0.13        0.57      0.48 o 
   2  -7  10        0.21       -0.49      0.49 o 
  -2  -6  10        4.61        3.25      1.06 o 
  -1  -6  10      135.09      145.21      3.11 o 
   0  -6  10        0.01       -0.26      0.26 o 
   1  -6  10       65.51       62.96      1.37 o 
   2  -6  10        4.39        2.99      0.63 o 
  -3  -5  10        8.54        8.98      0.93 o 
  -2  -5  10       43.81       47.10      1.55 o 
  -1  -5  10       55.36       57.40      1.18 o 
   0  -5  10       64.45       62.14      1.26 o 
   1  -5  10       10.29       10.47      0.58 o 
   2  -5  10        0.04       -0.25      0.36 o 
   3  -5  10       11.79       13.87      0.91 o 
  -3  -4  10       16.25       16.95      1.16 o 
  -2  -4  10       50.44       51.61      1.56 o 
  -1  -4  10        5.28        7.14      0.48 o 
   0  -4  10      207.20      206.01      3.63 o 
   1  -4  10       13.49       13.07      0.69 o 
   2  -4  10        0.42       -0.04      0.41 o 
   3  -4  10        1.19        1.52      0.43 o 
  -3  -3  10       13.03       12.33      0.96 o 
  -2  -3  10        7.01        4.42      0.76 o 
  -1  -3  10       12.32       10.06      0.52 o 
   0  -3  10        8.66        9.25      0.49 o 
   1  -3  10      174.44      168.99      2.47 o 
   2  -3  10        7.43        5.48      0.60 o 
   3  -3  10        2.70        1.07      0.43 o 
  -3  -2  10        4.98        4.13      0.66 o 
  -2  -2  10      244.43      221.83      3.94 o 
  -1  -2  10        1.15        3.35      0.34 o 
   0  -2  10       17.43       16.07      0.62 o 
   1  -2  10      259.63      250.28      3.29 o 
   2  -2  10        1.64        0.93      0.41 o 
   3  -2  10       38.80       35.66      1.20 o 
  -3  -1  10       23.48       20.51      0.91 o 
  -2  -1  10      127.70      120.60      2.48 o 
  -1  -1  10      134.18      126.17      1.93 o 
   0  -1  10      148.56      153.03      2.31 o 
   1  -1  10       17.97       16.12      0.57 o 
   2  -1  10      310.46      309.23      5.03 o 
   3  -1  10        1.83        2.56      0.45 o 
   4  -1  10        0.36        1.21      0.56 o 
  -3   0  10       83.10       81.68      1.89 o 
  -2   0  10       12.09       11.47      0.80 o 
  -1   0  10      188.10      161.74      2.29 o 
   0   0  10      433.53      430.53      5.14 o 
   1   0  10      105.89      100.59      1.59 o 
   2   0  10       60.87       58.82      1.44 o 
   3   0  10        5.70        3.40      0.48 o 
   4   0  10        6.67        7.36      0.92 o 
  -3   1  10       27.13       28.27      1.05 o 
  -2   1  10      147.85      151.00      2.90 o 
  -1   1  10       32.88       31.93      0.82 o 
   0   1  10      195.38      189.52      2.57 o 
   1   1  10       86.39       99.57      1.56 o 
   2   1  10       28.32       25.31      1.00 o 
   3   1  10       69.32       72.94      1.63 o 
   4   1  10        3.29        2.07      0.58 o 
  -3   2  10        9.78        7.39      0.62 o 
  -2   2  10      120.94      117.95      2.07 o 
  -1   2  10      175.81      165.42      2.34 o 
   0   2  10      178.04      176.64      2.42 o 
   1   2  10        1.71        3.06      0.39 o 
   2   2  10       16.32       14.42      0.52 o 
   3   2  10       22.03       22.59      1.10 o 
   4   2  10        0.08        0.63      0.67 o 
  -3   3  10       10.58        9.89      0.87 o 
  -2   3  10        5.34        6.43      0.51 o 
  -1   3  10     1528.43     1483.80     16.24 o 
   0   3  10      210.88      208.77      2.78 o 
   1   3  10      120.83      117.80      1.76 o 
   2   3  10        3.61        3.72      0.30 o 
   3   3  10       12.10       13.18      0.86 o 
   4   3  10        0.35        0.49      0.48 o 
  -3   4  10       16.11       14.10      0.81 o 
  -2   4  10       25.52       23.90      0.98 o 
  -1   4  10      366.16      345.81      4.29 o 
   0   4  10        0.21       -0.08      0.21 o 
   1   4  10        0.05        0.07      0.22 o 
   2   4  10       43.11       42.70      1.26 o 
   3   4  10        1.39        1.25      0.48 o 
   4   4  10        4.64        4.82      0.62 o 
  -3   5  10        7.10        8.05      0.68 o 
  -2   5  10       73.26       71.12      1.81 o 
  -1   5  10       34.02       31.61      1.48 o 
   0   5  10      610.73      582.64      6.79 o 
   1   5  10      112.29      112.08      1.95 o 
   2   5  10       69.66       67.22      1.63 o 
   3   5  10        1.75        0.57      0.45 o 
   4   5  10        0.00       -0.40      0.40 o 
  -3   6  10       51.86       56.29      1.67 o 
  -2   6  10        1.38        0.22      0.38 o 
  -1   6  10       13.66       14.03      0.60 o 
   0   6  10        0.46       -0.03      0.27 o 
   1   6  10        2.27        2.83      0.33 o 
   2   6  10        1.41        1.30      0.42 o 
   3   6  10       26.75       27.19      1.25 o 
   4   6  10        2.98        4.09      0.63 o 
  -3   7  10        5.86        6.61      1.08 o 
  -2   7  10       11.17       10.72      0.79 o 
  -1   7  10       38.21       37.41      0.98 o 
   0   7  10       13.92       18.31      0.69 o 
   1   7  10      287.31      274.07      3.58 o 
   2   7  10       67.76       67.09      1.71 o 
   3   7  10        2.66        3.65      0.79 o 
   4   7  10        1.47        1.33      0.57 o 
  -2   8  10       55.57       53.86      1.70 o 
  -1   8  10       11.20        7.42      0.52 o 
   0   8  10        0.25        0.43      0.31 o 
   1   8  10       65.81       66.16      1.34 o 
   2   8  10       73.66       75.40      1.88 o 
   3   8  10        7.67        8.39      0.87 o 
   4   8  10        2.71        3.13      0.68 o 
  -2   9  10       17.83       20.20      1.11 o 
  -1   9  10       33.00       32.65      1.11 o 
   0   9  10        1.19        0.47      0.31 o 
   1   9  10        8.21        9.06      0.56 o 
   2   9  10       53.06       53.62      1.62 o 
   3   9  10        7.56        5.05      0.83 o 
  -1  10  10       18.64       16.05      1.17 o 
   0  10  10        0.08        1.02      0.35 o 
   1  10  10       14.14       10.19      0.66 o 
   2  10  10       16.92       20.72      1.35 o 
   3  10  10       45.50       44.73      1.91 o 
  -1  11  10       50.28       57.73      1.92 o 
   0  11  10       66.03       71.12      1.60 o 
   1  11  10        4.12        2.85      0.62 o 
   2  11  10       40.54       45.03      1.61 o 
   3  11  10        0.41       -0.41      0.57 o 
   0  12  10       24.58       25.98      1.03 o 
   1  12  10       51.11       56.99      1.90 o 
   2  12  10       20.08       22.34      1.63 o 
  -1  -8  11       62.83       66.87      2.32 o 
   0  -8  11       19.59       21.78      1.25 o 
  -2  -7  11        2.84        2.24      0.67 o 
  -1  -7  11        1.74        2.55      0.65 o 
   0  -7  11       40.06       44.84      1.49 o 
   1  -7  11        0.78        0.98      0.55 o 
  -2  -6  11        6.31        5.03      0.73 o 
  -1  -6  11        2.27        2.05      0.65 o 
   0  -6  11       94.30       98.18      1.99 o 
   1  -6  11       19.66       23.32      1.05 o 
   2  -6  11       30.67       31.91      1.40 o 
  -2  -5  11       95.97      103.07      3.44 o 
  -1  -5  11       10.17        9.40      0.80 o 
   0  -5  11       27.99       26.08      1.15 o 
   1  -5  11      221.91      229.78      3.49 o 
   2  -5  11        7.40        7.82      0.68 o 
  -3  -4  11        5.17        2.94      0.75 o 
  -2  -4  11       31.01       32.64      1.64 o 
  -1  -4  11       97.82      107.00      1.88 o 
   0  -4  11      162.70      166.43      2.56 o 
   1  -4  11      378.44      378.74      4.85 o 
   2  -4  11        0.03       -0.37      0.37 o 
   3  -4  11       12.39       13.55      1.03 o 
  -3  -3  11       18.30       17.60      1.21 o 
  -2  -3  11        0.17       -0.06      0.38 o 
  -1  -3  11       16.99       16.95      0.68 o 
   0  -3  11        6.73        7.55      0.72 o 
   1  -3  11       24.55       24.22      0.81 o 
   2  -3  11       82.63       83.67      2.07 o 
   3  -3  11        1.17        1.67      0.50 o 
  -3  -2  11       14.05       16.87      1.16 o 
  -2  -2  11       19.64       18.03      0.93 o 
  -1  -2  11       16.49       16.66      0.65 o 
   0  -2  11       21.70       19.73      0.71 o 
   1  -2  11        3.21        3.69      0.40 o 
   2  -2  11       57.86       57.70      1.61 o 
   3  -2  11        4.83        6.07      0.62 o 
  -3  -1  11        0.01       -0.35      0.35 o 
  -2  -1  11       30.27       27.04      1.09 o 
  -1  -1  11       42.76       36.30      0.92 o 
   0  -1  11      142.58      131.29      2.03 o 
   1  -1  11       17.48       17.85      0.74 o 
   2  -1  11       11.86       11.79      0.72 o 
   3  -1  11       44.92       43.93      1.34 o 
  -3   0  11        7.67        8.45      0.67 o 
  -2   0  11       49.44       45.02      1.41 o 
  -1   0  11        0.00        0.35      0.24 o 
   0   0  11      208.73      204.21      2.80 o 
   1   0  11       10.14       12.76      0.53 o 
   2   0  11        9.19       10.09      0.66 o 
   3   0  11        2.14        2.69      0.44 o 
   4   0  11        2.15        2.49      0.63 o 
  -3   1  11       56.18       62.54      1.66 o 
  -2   1  11       23.07       24.11      1.03 o 
  -1   1  11       65.70       60.15      1.20 o 
   0   1  11        0.02       -0.01      0.24 o 
   1   1  11        3.79        3.11      0.32 o 
   2   1  11       48.90       49.33      1.35 o 
   3   1  11        0.58        0.01      0.33 o 
   4   1  11        6.56        8.02      0.83 o 
  -3   2  11        1.40        2.20      0.66 o 
  -2   2  11      109.73      111.29      2.07 o 
  -1   2  11       13.58       14.29      0.59 o 
   0   2  11       64.29       63.60      1.23 o 
   1   2  11        0.49        0.00      0.21 o 
   2   2  11        0.07       -0.22      0.22 o 
   3   2  11        2.17        1.65      0.87 o 
   4   2  11        0.05        0.42      0.51 o 
  -3   3  11        4.18        4.14      0.54 o 
  -2   3  11      264.95      263.98      3.92 o 
  -1   3  11       77.61       77.76      1.43 o 
   0   3  11      101.89       96.64      1.61 o 
   1   3  11       25.09       26.34      0.78 o 
   2   3  11       59.75       53.93      1.15 o 
   3   3  11        0.59        0.67      0.46 o 
   4   3  11        2.58        4.20      0.93 o 
  -3   4  11       34.47       33.19      1.22 o 
  -2   4  11       20.44       18.45      0.92 o 
  -1   4  11       54.86       53.26      1.04 o 
   0   4  11       71.98       67.35      1.29 o 
   1   4  11        4.12        6.05      0.40 o 
   2   4  11       67.47       62.61      1.95 o 
   3   4  11       14.39       12.36      0.91 o 
   4   4  11        3.15        2.92      0.61 o 
  -3   5  11       41.14       45.85      1.51 o 
  -2   5  11        3.81        3.19      0.52 o 
  -1   5  11        0.37        0.08      0.25 o 
   0   5  11        0.67        0.05      0.26 o 
   1   5  11      142.70      147.26      2.44 o 
   2   5  11       10.71       10.80      0.86 o 
   3   5  11      116.71      118.93      3.32 o 
   4   5  11        5.97        4.19      0.65 o 
  -3   6  11       41.98       47.64      1.58 o 
  -2   6  11        9.62        9.71      0.75 o 
  -1   6  11        5.51        3.94      0.40 o 
   0   6  11      148.11      144.39      2.22 o 
   1   6  11       28.50       30.82      0.85 o 
   2   6  11       68.57       68.17      1.73 o 
   3   6  11       77.20       74.93      2.25 o 
   4   6  11        2.60        2.42      0.59 o 
  -2   7  11        8.34       10.37      1.30 o 
  -1   7  11       38.79       36.05      1.13 o 
   0   7  11       67.26       66.60      1.36 o 
   1   7  11      165.94      166.96      2.47 o 
   2   7  11       46.82       47.22      1.44 o 
   3   7  11        7.76        7.12      1.12 o 
   4   7  11        9.19        7.89      1.11 o 
  -2   8  11       39.60       42.10      2.03 o 
  -1   8  11      188.75      171.43      2.66 o 
   0   8  11       13.75       11.10      0.59 o 
   1   8  11      130.55      137.00      2.19 o 
   2   8  11        2.41        2.83      0.56 o 
   3   8  11       73.44       71.98      2.35 o 
   4   8  11        4.55        2.07      0.67 o 
  -2   9  11        1.62        0.58      0.57 o 
  -1   9  11       90.76       91.46      2.39 o 
   0   9  11       85.88       88.50      1.72 o 
   1   9  11       10.24        9.16      0.56 o 
   2   9  11       77.99       76.53      2.01 o 
   3   9  11        0.16       -0.40      0.58 o 
  -1  10  11       99.01       95.12      2.47 o 
   0  10  11       11.94       14.11      0.73 o 
   1  10  11        1.75        1.45      0.51 o 
   2  10  11        5.21        5.69      0.70 o 
   3  10  11       26.18       29.21      1.59 o 
  -1  11  11       12.56       13.34      1.03 o 
   0  11  11       19.11       22.05      0.92 o 
   1  11  11        9.42       10.09      0.88 o 
   2  11  11        6.73        7.59      0.81 o 
   3  11  11        0.04       -0.11      0.58 o 
   0  12  11        1.70        0.98      0.61 o 
   1  12  11       11.61       12.84      1.02 o 
   2  12  11        0.05        0.23      0.54 o 
  -1  -7  12       32.02       31.51      1.46 o 
   0  -7  12        2.56        2.81      0.51 o 
   1  -7  12        0.18        0.82      0.59 o 
  -2  -6  12        7.14        7.99      0.84 o 
  -1  -6  12        0.59        0.79      0.56 o 
   0  -6  12        0.60        0.82      0.38 o 
   1  -6  12        2.94        2.37      0.72 o 
  -2  -5  12        4.59        5.57      0.80 o 
  -1  -5  12       91.06       94.20      2.41 o 
   0  -5  12       73.14       71.46      1.57 o 
   1  -5  12       10.76       10.93      0.88 o 
   2  -5  12       17.58       17.93      1.19 o 
  -2  -4  12       10.83       10.66      0.87 o 
  -1  -4  12       14.78       14.86      0.92 o 
   0  -4  12        8.30        8.96      0.58 o 
   1  -4  12        2.47        1.17      0.40 o 
   2  -4  12       10.93       11.35      0.86 o 
  -3  -3  12       13.99       12.31      1.09 o 
  -2  -3  12        9.44        9.29      0.78 o 
  -1  -3  12        4.13        3.26      0.57 o 
   0  -3  12        5.78        4.59      0.50 o 
   1  -3  12        2.05        3.01      0.42 o 
   2  -3  12       16.99       17.11      1.62 o 
   3  -3  12        0.17       -0.42      0.50 o 
  -3  -2  12       34.22       34.36      2.75 o 
  -2  -2  12        1.50        1.81      0.50 o 
  -1  -2  12       85.12       73.55      1.46 o 
   0  -2  12       27.46       27.39      1.20 o 
   1  -2  12        8.55        8.91      0.53 o 
   2  -2  12       40.10       38.01      1.35 o 
   3  -2  12        8.17        9.25      0.73 o 
  -3  -1  12       51.94       52.29      2.05 o 
  -2  -1  12       14.72       14.04      1.26 o 
  -1  -1  12      224.88      209.12      2.96 o 
   0  -1  12       48.02       52.31      1.17 o 
   1  -1  12        3.63        2.99      0.39 o 
   2  -1  12        0.27        0.35      0.39 o 
   3  -1  12       12.94       13.02      0.80 o 
  -3   0  12        7.46        7.13      0.77 o 
  -2   0  12       88.84       86.44      2.13 o 
  -1   0  12        8.61        7.64      0.65 o 
   0   0  12      109.94      104.71      1.76 o 
   1   0  12      218.02      215.17      2.97 o 
   2   0  12       29.82       29.91      1.10 o 
   3   0  12       15.19       14.24      1.49 o 
  -3   1  12        9.65       10.05      0.73 o 
  -2   1  12      158.71      165.34      3.83 o 
  -1   1  12       66.43       62.98      1.92 o 
   0   1  12        0.68       -0.25      0.25 o 
   1   1  12       89.99       96.67      1.65 o 
   2   1  12       10.62       11.03      0.69 o 
   3   1  12        7.47        6.00      0.59 o 
   4   1  12        0.44        0.53      0.59 o 
  -3   2  12        0.14        0.50      0.40 o 
  -2   2  12        4.36        4.19      0.49 o 
  -1   2  12      312.99      315.68      4.07 o 
   0   2  12      161.55      156.14      2.33 o 
   1   2  12      148.94      143.77      2.16 o 
   2   2  12        0.13       -0.17      0.41 o 
   3   2  12        4.47        4.66      0.80 o 
   4   2  12        3.41        3.84      0.88 o 
  -3   3  12       15.99       15.77      0.91 o 
  -2   3  12        0.18        0.49      0.36 o 
  -1   3  12       38.76       34.34      1.11 o 
   0   3  12      538.63      503.25      6.03 o 
   1   3  12       89.19       88.13      1.54 o 
   2   3  12        3.33        3.05      0.47 o 
   3   3  12        5.09        5.97      0.74 o 
   4   3  12        2.30        2.42      0.97 o 
  -3   4  12       21.94       21.32      1.48 o 
  -2   4  12       70.55       69.50      1.86 o 
  -1   4  12       96.00       95.51      1.54 o 
   0   4  12     1005.96      975.23     11.01 o 
   1   4  12        0.06       -0.24      0.24 o 
   2   4  12       33.34       35.17      1.48 o 
   3   4  12        2.97        2.55      0.58 o 
   4   4  12        0.40        0.26      0.57 o 
  -3   5  12       25.79       26.19      1.20 o 
  -2   5  12       92.99       96.47      2.31 o 
  -1   5  12        3.54        2.56      0.37 o 
   0   5  12       58.62       54.45      1.35 o 
   1   5  12      190.97      185.24      2.97 o 
   2   5  12        0.76       -0.13      0.66 o 
   3   5  12       12.28       11.15      0.93 o 
   4   5  12        1.62        2.96      0.64 o 
  -2   6  12       82.42       87.38      2.21 o 
  -1   6  12       26.76       27.39      0.86 o 
   0   6  12       18.87       17.78      0.76 o 
   1   6  12      158.36      154.79      2.35 o 
   2   6  12       15.35       13.51      0.82 o 
   3   6  12        1.87        2.34      0.66 o 
   4   6  12        0.64        0.26      1.24 o 
  -2   7  12       40.75       38.90      1.46 o 
  -1   7  12        6.29        5.98      0.51 o 
   0   7  12       68.13       67.47      1.41 o 
   1   7  12       30.21       25.36      0.83 o 
   2   7  12       85.28       84.82      2.08 o 
   3   7  12        1.70        1.46      0.66 o 
  -2   8  12        2.54        2.86      0.61 o 
  -1   8  12       55.69       55.97      1.74 o 
   0   8  12        9.68        9.67      0.58 o 
   1   8  12        2.73        4.05      0.44 o 
   2   8  12       77.41       78.53      2.03 o 
   3   8  12        1.04        1.22      0.66 o 
  -1   9  12        5.85        6.25      0.90 o 
   0   9  12       25.23       29.11      0.97 o 
   1   9  12        8.45        7.32      0.64 o 
   2   9  12        3.84        3.48      0.61 o 
   3   9  12       33.43       33.25      1.63 o 
  -1  10  12        0.00       -0.24      0.76 o 
   0  10  12       35.14       38.42      1.25 o 
   1  10  12        0.61        0.15      0.48 o 
   2  10  12        1.14        0.90      0.54 o 
   3  10  12        1.85        2.19      0.75 o 
   0  11  12       23.53       27.98      1.06 o 
   1  11  12       22.23       25.77      1.30 o 
   2  11  12        0.63        0.61      0.53 o 
   1  12  12       28.62       28.63      1.44 o 
  -1  -6  13        3.01        4.74      0.77 o 
   0  -6  13        2.62        2.29      0.46 o 
   1  -6  13        5.32        5.23      0.69 o 
  -1  -5  13       68.97       69.58      2.09 o 
   0  -5  13        0.59        0.57      0.41 o 
   1  -5  13        2.57        1.95      0.58 o 
   2  -5  13       62.05       69.22      1.89 o 
  -2  -4  13        0.62       -0.46      0.46 o 
  -1  -4  13       47.55       47.85      1.66 o 
   0  -4  13       40.10       44.59      1.22 o 
   1  -4  13       28.99       26.87      1.26 o 
   2  -4  13       66.04       69.11      2.05 o 
  -2  -3  13       45.19       43.09      1.58 o 
  -1  -3  13        0.70        0.95      0.50 o 
   0  -3  13       68.00       70.68      1.51 o 
   1  -3  13       27.87       31.90      0.99 o 
   2  -3  13       14.24       14.83      0.96 o 
  -2  -2  13       27.53       30.95      1.30 o 
  -1  -2  13       20.00       17.50      0.82 o 
   0  -2  13       13.36       12.49      0.64 o 
   1  -2  13        3.23        3.67      0.43 o 
   2  -2  13        2.16        2.12      0.73 o 
   3  -2  13        8.23        7.89      0.73 o 
  -2  -1  13       16.27       18.82      1.02 o 
  -1  -1  13       85.65       81.58      1.59 o 
   0  -1  13       77.81       69.76      1.78 o 
   1  -1  13       48.43       45.81      1.13 o 
   2  -1  13        0.22        0.68      0.45 o 
   3  -1  13        5.72        6.62      0.66 o 
  -3   0  13        0.00        0.40      0.44 o 
  -2   0  13        0.24       -0.39      0.39 o 
  -1   0  13       75.32       67.93      1.41 o 
   0   0  13        5.80        6.60      0.48 o 
   1   0  13      102.86       97.39      1.73 o 
   2   0  13       14.15       13.24      0.82 o 
   3   0  13        7.50        7.62      0.68 o 
  -3   1  13       48.50       47.78      2.20 o 
  -2   1  13       31.99       39.55      1.42 o 
  -1   1  13       13.65       12.47      0.62 o 
   0   1  13       53.80       49.32      1.15 o 
   1   1  13        1.20        0.23      0.36 o 
   2   1  13        1.42        2.82      0.51 o 
   3   1  13       30.80       30.85      1.27 o 
  -3   2  13        6.45        6.39      0.68 o 
  -2   2  13        2.35        0.51      0.39 o 
  -1   2  13        1.02       -0.10      0.38 o 
   0   2  13       37.14       37.30      1.00 o 
   1   2  13       38.07       35.24      0.95 o 
   2   2  13        8.00        6.52      0.61 o 
   3   2  13        0.55        0.39      0.63 o 
  -2   3  13       91.46       99.53      2.05 o 
  -1   3  13      268.86      260.76      3.56 o 
   0   3  13       14.88       12.72      0.63 o 
   1   3  13       13.13       15.39      0.91 o 
   2   3  13        2.73        2.52      0.53 o 
   3   3  13        0.26       -0.48      0.48 o 
  -2   4  13        5.70        4.24      1.15 o 
  -1   4  13       12.47       11.21      0.54 o 
   0   4  13       62.55       61.03      1.39 o 
   1   4  13      207.58      207.93      2.92 o 
   2   4  13        1.01        0.46      0.49 o 
   3   4  13       40.99       41.47      2.54 o 
  -2   5  13       35.97       38.72      1.83 o 
  -1   5  13        8.43        7.62      0.52 o 
   0   5  13        2.42        2.39      0.44 o 
   1   5  13        3.35        2.57      0.42 o 
   2   5  13        6.94        6.49      0.92 o 
   3   5  13        0.69       -0.02      0.50 o 
  -2   6  13       23.83       25.58      1.49 o 
  -1   6  13        3.29        2.01      0.39 o 
   0   6  13       19.81       19.27      0.76 o 
   1   6  13        2.58        3.54      0.42 o 
   2   6  13       12.03       10.87      0.79 o 
   3   6  13        9.84        9.32      0.92 o 
  -2   7  13        7.56        6.34      0.77 o 
  -1   7  13       12.67       11.14      0.84 o 
   0   7  13        2.92        2.20      0.39 o 
   1   7  13       67.95       68.52      1.43 o 
   2   7  13        6.70        7.25      0.73 o 
   3   7  13        6.65        6.87      1.13 o 
  -2   8  13        4.95        5.26      0.74 o 
  -1   8  13       18.48       18.39      1.06 o 
   0   8  13      123.66      118.25      2.10 o 
   1   8  13        0.92        0.76      0.34 o 
   2   8  13       61.99       65.39      1.88 o 
   3   8  13        4.76        3.88      0.77 o 
  -1   9  13        5.73        6.99      0.89 o 
   0   9  13       77.47       72.97      1.60 o 
   1   9  13       11.02       13.00      1.00 o 
   2   9  13        4.68        3.14      0.61 o 
   3   9  13        5.58        4.90      0.86 o 
  -1  10  13       26.13       27.42      1.37 o 
   0  10  13       58.21       59.28      1.48 o 
   1  10  13       26.43       31.93      1.58 o 
   2  10  13        6.10        3.87      0.68 o 
   0  11  13       18.32       19.09      0.91 o 
   1  11  13        1.35        0.75      0.55 o 
   2  11  13        1.73        1.93      0.67 o 
  -1  -5  14        2.88        2.64      0.85 o 
   0  -5  14       19.43       19.80      0.91 o 
   1  -5  14        0.16        0.30      0.57 o 
  -1  -4  14        2.68        1.97      0.70 o 
   0  -4  14       30.65       34.30      1.11 o 
   1  -4  14        0.04       -0.04      0.49 o 
   2  -4  14        0.08       -0.31      0.53 o 
  -2  -3  14        9.24        8.11      0.86 o 
  -1  -3  14        0.55        0.43      0.50 o 
   0  -3  14        1.46        2.22      0.43 o 
   1  -3  14        5.40        5.33      0.69 o 
   2  -3  14       47.94       52.54      2.08 o 
  -2  -2  14       46.30       55.65      2.26 o 
  -1  -2  14        0.28        0.09      0.44 o 
   0  -2  14        2.85        1.94      0.43 o 
   1  -2  14       16.41       13.40      0.92 o 
   2  -2  14        2.40        2.45      0.72 o 
  -2  -1  14       13.56       11.52      0.90 o 
  -1  -1  14       20.30       23.06      1.14 o 
   0  -1  14       65.03       58.41      1.35 o 
   1  -1  14       10.93        9.27      0.58 o 
   2  -1  14        1.80        1.73      0.52 o 
   3  -1  14        4.70        5.35      0.66 o 
  -2   0  14        1.83        1.72      0.54 o 
  -1   0  14       26.44       24.22      1.15 o 
   0   0  14        9.77        8.52      0.56 o 
   1   0  14        8.21        9.88      0.63 o 
   2   0  14       52.00       54.53      1.68 o 
   3   0  14        0.55        0.68      0.47 o 
  -2   1  14       40.18       39.54      1.47 o 
  -1   1  14       58.44       59.01      1.47 o 
   0   1  14      121.01      115.03      1.99 o 
   1   1  14        6.40        4.76      0.47 o 
   2   1  14       41.43       40.40      1.40 o 
   3   1  14        0.00       -0.21      0.40 o 
  -2   2  14        0.80        1.59      0.46 o 
  -1   2  14       29.40       30.85      0.96 o 
   0   2  14       57.58       58.94      1.32 o 
   1   2  14       20.59       20.64      0.81 o 
   2   2  14        4.93        5.27      0.66 o 
   3   2  14        0.26        0.74      0.61 o 
  -2   3  14        7.85        8.42      0.68 o 
  -1   3  14       22.27       24.00      0.89 o 
   0   3  14       78.13       77.92      1.54 o 
   1   3  14      264.78      256.28      3.52 o 
   2   3  14       84.22       75.18      1.94 o 
   3   3  14        0.70        0.97      0.74 o 
  -2   4  14       61.78       57.41      1.78 o 
  -1   4  14       33.39       32.14      0.99 o 
   0   4  14        0.04       -0.06      0.29 o 
   1   4  14      190.70      189.63      3.55 o 
   2   4  14        1.02        1.01      0.61 o 
   3   4  14        1.77        1.53      0.61 o 
  -2   5  14       35.42       39.23      1.87 o 
  -1   5  14      200.34      203.64      3.95 o 
   0   5  14        9.94        8.08      0.54 o 
   1   5  14        2.44        1.91      0.41 o 
   2   5  14       72.10       70.52      2.36 o 
   3   5  14        4.52        3.92      0.73 o 
  -2   6  14        4.55        5.10      0.73 o 
  -1   6  14      126.44      130.71      2.94 o 
   0   6  14        1.66        1.31      0.36 o 
   1   6  14       35.25       34.98      1.01 o 
   2   6  14       16.14       16.76      1.51 o 
   3   6  14        2.17        2.21      0.69 o 
  -2   7  14      117.45      131.30      3.09 o 
  -1   7  14       78.60       81.41      2.22 o 
   0   7  14       28.69       29.90      1.09 o 
   1   7  14       16.95       17.95      0.84 o 
   2   7  14        1.45        1.43      0.55 o 
   3   7  14        2.54        2.24      0.72 o 
  -1   8  14        1.48        1.80      0.57 o 
   0   8  14       20.48       20.42      0.86 o 
   1   8  14        8.11        9.26      0.81 o 
   2   8  14        0.01       -0.12      0.46 o 
   3   8  14       10.63       12.55      1.12 o 
  -1   9  14       25.84       33.73      1.49 o 
   0   9  14       14.96       20.12      0.98 o 
   1   9  14       38.61       38.14      1.69 o 
   2   9  14        3.97        2.56      0.65 o 
   3   9  14        1.52        1.02      0.76 o 
   0  10  14       20.97       21.81      1.13 o 
   1  10  14       24.43       28.03      1.73 o 
   2  10  14        5.76        6.15      0.87 o 
   1  11  14       22.31       28.12      1.40 o 
   0  -4  15        8.48        7.57      0.65 o 
   1  -4  15       39.33       41.32      1.66 o 
  -1  -3  15       23.76       20.27      1.21 o 
   0  -3  15        0.00       -0.30      0.34 o 
   1  -3  15       41.76       46.15      1.69 o 
  -1  -2  15       63.98       70.56      2.12 o 
   0  -2  15        0.00       -0.34      0.34 o 
   1  -2  15        0.96        0.83      0.55 o 
   2  -2  15        6.83        8.26      0.84 o 
  -2  -1  15        0.03        0.99      0.63 o 
  -1  -1  15        3.44        4.94      0.70 o 
   0  -1  15       77.71       71.68      1.58 o 
   1  -1  15       40.92       38.22      1.46 o 
   2  -1  15        3.80        3.03      0.63 o 
  -2   0  15       14.99       17.53      1.08 o 
  -1   0  15       14.36       13.97      0.99 o 
   0   0  15       91.33       87.04      1.74 o 
   1   0  15       14.32       13.05      0.91 o 
   2   0  15       10.59       10.32      1.20 o 
  -2   1  15       14.83       16.18      1.04 o 
  -1   1  15        2.11        3.15      0.61 o 
   0   1  15       10.85       12.68      0.67 o 
   1   1  15       86.60       76.57      1.57 o 
   2   1  15        7.86        7.24      0.73 o 
   3   1  15        0.70        0.74      0.49 o 
  -2   2  15       29.05       30.30      1.34 o 
  -1   2  15        4.90        5.51      0.70 o 
   0   2  15       15.51       15.68      0.72 o 
   1   2  15       16.85       19.08      0.79 o 
   2   2  15       13.47       13.91      0.92 o 
   3   2  15        0.06       -0.07      0.43 o 
  -2   3  15        0.01       -0.03      0.41 o 
  -1   3  15       49.61       54.01      1.73 o 
   0   3  15       11.60       10.33      0.62 o 
   1   3  15        0.03        0.13      0.32 o 
   2   3  15       49.22       47.39      1.58 o 
   3   3  15        8.80        7.75      0.94 o 
  -2   4  15        3.36        4.15      0.67 o 
  -1   4  15       24.83       20.46      0.95 o 
   0   4  15        1.70        1.64      0.38 o 
   1   4  15       12.19       10.06      0.61 o 
   2   4  15       48.31       52.54      2.11 o 
   3   4  15        0.00        0.44      0.56 o 
  -2   5  15        1.26        0.87      0.55 o 
  -1   5  15        5.72        6.58      0.74 o 
   0   5  15       11.11       11.01      0.72 o 
   1   5  15       78.14       79.07      2.03 o 
   2   5  15       42.22       40.46      1.84 o 
   3   5  15        4.75        6.13      0.88 o 
  -1   6  15       10.21       12.24      1.52 o 
   0   6  15        0.21       -0.32      0.32 o 
   1   6  15       14.07       14.10      0.93 o 
   2   6  15        0.47       -0.23      0.53 o 
   3   6  15        1.00        0.83      0.58 o 
  -1   7  15        4.75        7.98      1.11 o 
   0   7  15        5.45        6.36      0.69 o 
   1   7  15        0.57       -0.23      0.47 o 
   2   7  15        1.23        0.82      0.54 o 
   3   7  15       11.68       14.44      1.24 o 
  -1   8  15        1.34        0.08      0.53 o 
   0   8  15        4.27        3.95      0.53 o 
   1   8  15       28.45       27.53      1.33 o 
   2   8  15        3.72        3.80      0.67 o 
   0   9  15        1.54        0.69      0.44 o 
   1   9  15       65.78       67.12      2.08 o 
   2   9  15        0.01        0.05      0.54 o 
   0  10  15        0.27       -0.45      0.45 o 
   1  10  15        2.75        1.39      0.63 o 
   0  -3  16        8.33        8.69      0.91 o 
  -1  -2  16       30.97       36.38      1.57 o 
   0  -2  16        8.36        8.91      0.67 o 
   1  -2  16        0.28        0.11      0.55 o 
  -1  -1  16       13.51       13.83      1.24 o 
   0  -1  16        0.06        0.90      0.40 o 
   1  -1  16        0.03        0.62      0.52 o 
   2  -1  16        3.49        3.90      0.71 o 
  -1   0  16        6.43        6.46      0.78 o 
   0   0  16       15.45       14.48      0.80 o 
   1   0  16        0.54        0.53      0.51 o 
   2   0  16        6.57        4.96      0.73 o 
  -1   1  16        3.14        3.16      0.65 o 
   0   1  16        4.49        4.40      0.53 o 
   1   1  16       15.72       16.14      1.01 o 
   2   1  16        2.76        2.88      0.62 o 
  -1   2  16       11.32       14.02      0.98 o 
   0   2  16        4.40        4.57      0.53 o 
   1   2  16       38.37       36.51      1.43 o 
   2   2  16        2.91        3.82      0.92 o 
  -1   3  16       16.39       17.85      1.08 o 
   0   3  16        4.60        3.29      0.55 o 
   1   3  16        3.97        5.06      0.71 o 
   2   3  16       29.38       29.21      1.32 o 
  -1   4  16       21.41       20.65      0.99 o 
   0   4  16       51.26       50.89      1.32 o 
   1   4  16        9.85        9.50      0.83 o 
   2   4  16       47.21       46.66      2.03 o 
   3   4  16        0.54        0.36      0.65 o 
  -1   5  16       22.02       23.70      1.27 o 
   0   5  16      159.82      165.89      3.04 o 
   1   5  16       10.53       11.97      1.12 o 
   2   5  16        3.54        2.11      0.75 o 
  -1   6  16        3.33        2.93      0.66 o 
   0   6  16       76.19       82.44      1.75 o 
   1   6  16        4.26        4.33      0.69 o 
   2   6  16        6.92        5.92      0.92 o 
  -1   7  16       88.97       99.45      2.65 o 
   0   7  16       42.94       42.38      1.25 o 
   1   7  16       15.54       16.08      1.06 o 
   2   7  16        8.44        8.46      0.88 o 
   0   8  16       10.94       10.26      0.72 o 
   1   8  16        2.50        1.48      0.64 o 
   2   8  16        7.20        8.64      0.89 o 
   0   9  16       47.45       57.48      1.68 o 
   1   9  16        6.65        8.10      1.07 o 
   0  -1  17       17.42       22.39      1.06 o 
   1  -1  17        3.67        4.93      0.78 o 
   0   0  17        0.72        1.06      0.44 o 
   1   0  17       51.55       48.50      1.75 o 
  -1   1  17       26.10       29.39      1.43 o 
   0   1  17        3.28        2.94      0.50 o 
   1   1  17       26.14       31.26      1.90 o 
   2   1  17        4.16        3.54      0.72 o 
  -1   2  17        2.03        2.25      0.62 o 
   0   2  17       10.53       10.27      0.70 o 
   1   2  17        1.51        0.73      0.55 o 
   2   2  17       23.99       25.01      1.27 o 
  -1   3  17        0.06       -0.49      0.49 o 
   0   3  17       53.45       57.99      1.46 o 
   1   3  17        2.89        2.23      0.60 o 
   2   3  17        3.68        7.29      0.82 o 
  -1   4  17       10.00        8.76      0.87 o 
   0   4  17        3.27        1.50      0.46 o 
   1   4  17        5.25        8.38      1.01 o 
   2   4  17        6.26        6.60      1.72 o 
  -1   5  17        0.11        0.00      0.53 o 
   0   5  17        2.64        2.04      0.54 o 
   1   5  17       16.35       16.92      1.36 o 
   2   5  17       31.76       31.64      3.06 o 
   0   6  17        9.98       11.74      0.76 o 
   1   6  17        0.74        0.32      0.54 o 
   2   6  17       27.17       28.25      1.70 o 
   0   7  17       24.77       26.90      1.06 o 
   1   7  17        5.87        7.50      0.95 o 
   2   7  17        1.48        1.44      0.65 o 
   1   8  17        9.02       10.11      1.16 o 
   0   2  18        6.98        9.07      0.78 o 
   1   2  18        3.96        4.60      0.78 o 
   0   3  18       11.30       13.63      0.88 o 
   1   3  18        0.49       -0.52      0.52 o 
   0   4  18       12.78       13.16      0.87 o 
   1   4  18       10.09        9.96      0.95 o 
   0   5  18        0.37        0.18      0.55 o 
   1   5  18       68.05       76.00      3.04 o 
                                                 
